# Supplementary material for: Functional genomics reveals that Clostridium difficile Spo0A coordinates sporulation, virulence and metabolism
Source: BMC Genomics. 2014 Feb 25;15:160. doi: 10.1186/1471-2164-15-160 (PMC4028888; doi:10.1186/1471-2164-15-160)
Supplement: Additional file 2 — Table summarizing genes differentially expressed in a C. difficile spo0A mutant relative to the parental strain based on transcriptomics and proteomics. Datasets are presented in the context of the entire updated reference genome annotation for C. difficile 630. [file 1471-2164-15-160-S2.XLSX]

## Sheet: CD630_spo0A_RESULTS
old_locus_tag identifier	locus_tag identifier	Gene product	gene name	Functional class	Functional colour	Transcriptome p-adj value	Transcriptome log2fold change in 630∆erm∆spo0A	Proteome log2fold change in 630∆erm∆spo0A	Mature spore proteome (PMID:19542279)
CD0001	CD630_00010	Chromosomal replication initiator protein	dnaA	2.2.3	2	not significant	not significant	0.0605806	not detected
CD0002	CD630_00020	DNA polymerase III subunit beta	dnaN	2.2.3	2	not significant	not significant	0.135629	not detected
CD0003	CD630_00030	putative RNA-binding mediating protein		2.2.11	2	not significant	not significant	0.0218038	not detected
CD0004	CD630_00040	DNA replication and repair protein RecF	recF	2.2.3	2	not significant	not significant	not detected	not detected
CD0005	CD630_00050	DNA gyrase subunit B	gyrB	2.2.3	2	not significant	not significant	0.00190515	not detected
CD0006	CD630_00060	DNA gyrase subunit A	gyrA	2.2.3	2	not significant	not significant	-0.00037036	detected
CD0007	CD630_00070	putative spore protein		1.8.1	0	not significant	not significant	-0.769445	detected
CD0008	CD630_00080	conserved hypothetical protein		0.0.2	10	not significant	not significant	not detected	not detected
CD0009	CD630_00090	Anti-anti-sigma factor	rsbV	6.2.3	9	not significant	not significant	-0.120977	detected
CD0010	CD630_00100	Serine-protein kinase RsbW	rsbW	6.2.2	9	not significant	not significant	0.155795	not detected
CD0011	CD630_00110	RNA polymerase sigma-B factor (Sigma-37)	sigB	6.2.1	9	not significant	not significant	not detected	not detected
CD0012	CD630_00120	putative small-molecule-binding protein		7.0.0	13	not significant	not significant	not detected	not detected
CD0013	CD630_00130	putative mechanosensitive ion channel protein		1.6.2	0	not significant	not significant	not detected	not detected
CD0014	CD630_00140	Seryl-tRNA synthetase 1	serS1	2.2.1	2	not significant	not significant	0.146892	detected
CD0015	CD630_00150	transfer RNA specific adenosine deaminase	tadA	3.3.11	7	not significant	not significant	not detected	not detected
CD0016	CD630_00160	DNA polymerase III subunits gamma and tau	dnaX	2.2.3	2	not significant	not significant	not detected	not detected
CD0017	CD630_00170	DNA binding protein		1.5.5	2	not significant	not significant	0.136452	not detected
CD0018	CD630_00180	DNA repair and recombination protein	recR	2.2.3	2	not significant	not significant	0.546841	not detected
CD0018A	CD630_00181	conserved hypothetical protein		0.0.2	10	not significant	not significant	0.210389	not detected
CD0019	CD630_00190	putative glycosyl transferase		4.1.9	3	not significant	not significant	-0.0168158	not detected
CD0020	CD630_00200	conserved hypothetical protein		0.0.2	10	not significant	not significant	not detected	not detected
CD0021	CD630_00210	Pyruvate carboxylase	pycA	3.3.15	7	not significant	not significant	-0.11463	not detected
CD0022	CD630_00220	Elongation factor G (EF-G)	fusA1	2.2.10	2	3.00431e-11	-1.31428	-0.925416	not detected
CD0023	CD630_00230	Transcriptional regulator, CtsR family	ctsR	6.5.0	9	not significant	not significant	not detected	not detected
CD0024	CD630_00240	Activator of protein kinase McsB	mcsA	6.4.2	9	not significant	not significant	-0.0666223	not detected
CD0025	CD630_00250	Tyrosine kinase protein	mcsB	6.4.2	9	not significant	not significant	0.0572544	not detected
CD0026	CD630_00260	class III stress response-related ATPase, AAA+ superfamily	clpC	1.3.1	0	not significant	not significant	-0.047271	detected
CD0027	CD630_00270	DNA repair protein	radA	2.2.3	2	not significant	not significant	-0.152222	not detected
CD0028	CD630_00280	DNA integrity scanning protein disA	disA	2.2.3	2	not significant	not significant	not detected	not detected
CD0029	CD630_00290	putative membrane protein		4.1.6	3	not significant	not significant	-0.198036	detected
CD0030	CD630_00300	putative membrane protein		4.1.6	3	not significant	not significant	0.118318	not detected
CD0031	CD630_00310	Transcriptional regulator, AraC family		6.3.2	9	not significant	not significant	not detected	not detected
CD0032	CD630_00320	putative beta-glucosidase		2.1.3	5	not significant	not significant	not detected	not detected
CD0033	CD630_00330	putative glycoside hydrolase		3.4.5	6	not significant	not significant	not detected	not detected
CD0034	CD630_00340	putative xylose transporter, sodium:galactoside symporter family		1.5.3	3	not significant	not significant	not detected	not detected
CD0035	CD630_00350	Transcriptional regulator		6.5.0	9	not significant	not significant	not detected	not detected
CD0036	CD630_00360	Acetoin dehydrogenase E1 component (TPP-dependent alpha subunit)	acoA	3.4.3	6	not significant	not significant	-0.990152	not detected
CD0037	CD630_00370	Acetoin dehydrogenase E1 component (TPP-dependent beta subunit)	acoB	3.4.3	6	not significant	not significant	0.00692352	not detected
CD0038	CD630_00380	Acetoin dehydrogenase E2 component (dihydrolipoamide acetyltransferase)	acoC	3.4.3	6	not significant	not significant	0.219543	not detected
CD0039	CD630_00390	Acetoin dehydrogenase E3 component (dihydrolipoamide dehydrogenase)	acoL	3.4.3	6	not significant	not significant	0.0971541	not detected
CD0040	CD630_00400	Transcription antiterminator, PTS operon regulator		6.5.0	9	not significant	not significant	not detected	not detected
CD0041	CD630_00410	PTS system, galactitol-specific IIA component		1.5.3	3	not significant	not significant	not detected	not detected
CD0042	CD630_00420	PTS system, galactitol-specific IIB component		1.5.3	3	not significant	not significant	not detected	not detected
CD0043	CD630_00430	PTS system, galactitol-specific IIC component		1.5.3	3	not significant	not significant	not detected	not detected
CD0044	CD630_00440	conserved hypothetical protein		0.0.2	10	not significant	not significant	not detected	not detected
CD0045	CD630_00450	putative sugar-phosphate aldolase		3.4.3	6	not significant	not significant	not detected	not detected
CD0046	CD630_00460	putative lipoate-protein ligase		3.2.7	7	not significant	not significant	not detected	not detected
CD0047	CD630_00470	2-C-methyl-D-erythritol 4-phosphate cytidylyltransferase	ispD	3.2.8	7	not significant	not significant	-0.0897057	not detected
CD0048	CD630_00480	2-C-methyl-D-erythritol 2,4-cyclodiphosphate synthase	ispF	3.2.8	7	not significant	not significant	-0.111713	not detected
CD0049	CD630_00490	Prolyl-tRNA synthetase	proS	2.2.1	2	not significant	not significant	-0.373003	not detected
CD0050	CD630_00500	Prolyl-tRNA synthetase	proS1	2.2.1	2	not significant	not significant	-0.332673	detected
CD0051	CD630_00510	Glutamyl-tRNA synthetase	gltX	2.2.1	2	not significant	not significant	0.181882	not detected
CD0051A	CD630_00511	conserved hypothetical protein		0.0.2	10	not significant	not significant	not detected	not detected
CD0052	CD630_00520	Cysteinyl-tRNA synthetase (Cysteine--tRNA ligase) (CysRS)	cysS	2.2.1	2	not significant	not significant	0.124311	detected
CD0053	CD630_00530	Ribonuclease III	mrnC	2.1.2	5	not significant	not significant	not detected	not detected
CD0054	CD630_00540	Thymidylate synthase thyX (TS) (TSase)	thyX	3.3.0	7	not significant	not significant	0.198644	not detected
CD0055	CD630_00550	putative tRNA/rRNA methyltransferase, TrmH family, group3		2.2.11	2	not significant	not significant	-0.0264561	not detected
CD0056	CD630_00560	putative ribonuclease		2.1.2	5	not significant	not significant	not detected	not detected
CD0057	CD630_00570	RNA polymerase factor sigma-70	sigH	6.2.1	9	not significant	not significant	not detected	not detected
CD0058	CD630_00580	Elongation factor EFTu/EF1A	tuf1	2.2.10	2	not significant	not significant	-0.0862255	detected
CD0058A	CD630_00581	50S ribosomal protein L33	rpmG	4.2.2	2	not significant	not significant	0.0199652	detected
CD0059	CD630_00590	Preprotein translocase SecE subunit	secE	1.5.5	3	not significant	not significant	not detected	not detected
CD0060	CD630_00600	transcription antitermination protein	nusG	2.2.11	2	not significant	not significant	-0.147275	not detected
CD0061	CD630_00610	50S ribosomal protein L11	rplK	4.2.2	2	not significant	not significant	-0.058829	detected
CD0062	CD630_00620	50S ribosomal protein L1	rplA	4.2.2	2	not significant	not significant	-0.0395501	detected
CD0063	CD630_00630	50S ribosomal protein L10	rplJ	4.2.2	2	not significant	not significant	0.205173	detected
CD0064	CD630_00640	50S ribosomal protein L7/L12	rplL	4.2.2	2	not significant	not significant	0.11237	detected
CD0065	CD630_00650	putative NADP-dependent deshydrogenase		3.4.5	6	4.76315e-43	2.94079	2.64836	not detected
CD0066	CD630_00660	DNA-directed RNA polymerase subunit beta	rpoB	2.2.11	2	not significant	not significant	0.0341769	detected
CD0067	CD630_00670	DNA-directed RNA polymerase subunit beta'	rpoC	2.2.11	2	not significant	not significant	-0.0421378	detected
CD0068	CD630_00680	30S ribosomal protein S12	rpsL	4.2.2	2	not significant	not significant	-0.0238625	detected
CD0069	CD630_00690	30S ribosomal protein S7	rpsG	4.2.2	2	not significant	not significant	-0.100429	detected
CD0070	CD630_00700	Elongation factor G (EF-G)	fusA	2.2.10	2	not significant	not significant	-0.0404516	detected
CD0071	CD630_00710	Elongation factor EFTu/EF1A (EF-Tu)	tuf	2.2.10	2	not significant	not significant	-0.0862255	detected
CD0072	CD630_00720	30S ribosomal protein S10	rpsJ	4.2.2	2	not significant	not significant	-0.668065	detected
CD0073	CD630_00730	50S ribosomal protein L3	rplC	4.2.2	2	not significant	not significant	-0.127696	detected
CD0074	CD630_00740	50S ribosomal protein L4	rplD	4.2.2	2	not significant	not significant	0.0567312	detected
CD0075	CD630_00750	50S ribosomal protein L23	rplW	4.2.2	2	not significant	not significant	0.0212799	detected
CD0076	CD630_00760	50S ribosomal protein L2	rplB	4.2.2	2	not significant	not significant	-0.183967	detected
CD0077	CD630_00770	30S ribosomal protein S19	rpsS	4.2.2	2	not significant	not significant	-0.284293	detected
CD0078	CD630_00780	50S ribosomal protein L22	rplV	4.2.2	2	not significant	not significant	-0.0889601	detected
CD0079	CD630_00790	30S ribosomal protein S3	rpsC	4.2.2	2	not significant	not significant	-0.132948	detected
CD0080	CD630_00800	50S ribosomal protein L16	rplP	4.2.2	2	not significant	not significant	-0.553278	detected
CD0080A	CD630_00801	50S ribosomal protein L29	rpmC	4.2.2	2	not significant	not significant	-0.226754	detected
CD0081	CD630_00810	30S ribosomal protein S17	rpsQ	4.2.2	2	not significant	not significant	-0.109155	detected
CD0082	CD630_00820	50S ribosomal protein L14	rplN	4.2.2	2	not significant	not significant	-0.0984132	detected
CD0083	CD630_00830	50S ribosomal protein L24	rplX	4.2.2	2	not significant	not significant	-0.0528406	detected
CD0084	CD630_00840	50S ribosomal protein L5	rplE	4.2.2	2	not significant	not significant	-0.130134	detected
CD0084A	CD630_00841	30S ribosomal protein S14 type Z	rpsZ	4.2.2	2	not significant	not significant	0.0405581	detected
CD0085	CD630_00850	30S ribosomal protein S8	rpsH	4.2.2	2	not significant	not significant	-0.107191	detected
CD0086	CD630_00860	50S ribosomal protein L6	rplF	4.2.2	2	not significant	not significant	0.0101815	detected
CD0087	CD630_00870	50S ribosomal protein L18	rplR	4.2.2	2	not significant	not significant	-0.197233	detected
CD0088	CD630_00880	30S ribosomal protein S5	rpsE	4.2.2	2	not significant	not significant	-0.0400775	detected
CD0088A	CD630_00881	50S ribosomal protein L30	rpmD	4.2.2	2	not significant	not significant	0.237633	detected
CD0089	CD630_00890	50S ribosomal protein L15	rplO	4.2.2	2	not significant	not significant	-0.108512	detected
CD0090	CD630_00900	Preprotein translocase SecY subunit	SecY	1.5.5	3	not significant	not significant	not detected	not detected
CD0091	CD630_00910	Adenylate kinase	adk	3.3.11	7	not significant	not significant	-0.148268	detected
CD0092	CD630_00920	Methionine aminopeptidase Map1 (MAP) (Peptidase M)	map1	2.2.10	2	not significant	not significant	-0.0948568	not detected
CD0093	CD630_00930	Ribosomal protein L14E/L6E/L27E-like		4.2.2	2	not significant	not significant	-0.0147767	detected
CD0094	CD630_00940	Translation initiation factor IF-1	infA	2.2.10	2	not significant	not significant	-0.205985	not detected
CD0094A	CD630_00941	50S ribosomal protein L36	rpmJ	4.2.2	2	not significant	not significant	0.13701	detected
CD0095	CD630_00950	30S ribosomal protein S13	rpsM	4.2.2	2	not significant	not significant	-0.229827	detected
CD0096	CD630_00960	30S ribosomal protein S11	rpsK	4.2.2	2	not significant	not significant	-0.244042	not detected
CD0097	CD630_00970	30S ribosomal protein S4	rpsD	4.2.2	2	not significant	not significant	-0.0143253	detected
CD0098	CD630_00980	DNA-directed RNA polymerase subunit alpha	rpoA	2.2.11	2	not significant	not significant	-0.0638685	detected
CD0099	CD630_00990	50S ribosomal protein L17	rplQ	4.2.2	2	not significant	not significant	-0.0242872	detected
CD0100	CD630_01000	ABC-type transport system, cobalt-specific ATP-binding protein	cbiO1	1.5.5	3	not significant	not significant	0.142474	not detected
CD0101	CD630_01010	ABC-type transport system, cobalt-specific ATP-binding protein	cbiO2	1.5.5	3	not significant	not significant	-0.0790419	not detected
CD0102	CD630_01020	ABC-type transport system, cobalt-specific permease	cbiQ	1.5.5	3	not significant	not significant	not detected	not detected
CD0103	CD630_01030	transfer RNA pseudouridine synthase A 1	truA1	2.2.1	2	not significant	not significant	not detected	not detected
CD0104	CD630_01040	50S ribosomal protein L13	rplM	4.2.2	2	not significant	not significant	-0.120465	detected
CD0105	CD630_01050	30S ribosomal protein S9	rpsI	4.2.2	2	not significant	not significant	-0.540979	detected
CD0106	CD630_01060	Germination-specific N-acetylmuramoyl-L-alanine amidase, Autolysin	cwlD	1.8.1	0	not significant	not significant	not detected	not detected
CD0107	CD630_01070	Aspartate aminotransferase	aspC	3.1.4	7	0.000542047	0.755684	0.533516	not detected
CD0108	CD630_01080	Anaerobic ribonucleoside triphosphate reductase	nrdD	3.3.1	7	not significant	not significant	0.119861	not detected
CD0109	CD630_01090	Anaerobic ribonucleoside-triphosphate reductase-activating protein	nrdG	3.3.11	7	not significant	not significant	not detected	not detected
CD0110	CD630_01100	conserved hypothetical protein, CHP00159 family		0.0.2	10	not significant	not significant	0.318471	not detected
CD0111	CD630_01110	putative exported protein		4.1.7	3	not significant	not significant	0.600935	not detected
CD0111A	CD630_01111	conserved hypothetical protein		0.0.2	10	not significant	not significant	not detected	not detected
CD0112	CD630_01120	phosphate butyryltransferase	ptb	3.5.4	1	0.0033371	0.65708	-0.430769	not detected
CD0113	CD630_01130	Butyrate kinase (BK) (Branched-chain carboxylic acid kinase)	buk	3.5.4	1	0.00120118	0.686123	-0.407461	detected
CD0114	CD630_01140	putative atp/gtp-binding protein		7.0.0	13	0.00294639	0.62934	-0.235212	not detected
CD0115	CD630_01150	putative 4Fe-4S ferredoxin, iron-sulfur binding domain protein, delta subunit		3.5.3	1	not significant	not significant	-0.465825	detected
CD0116	CD630_01160	putative ferredoxin/flavodoxin oxidoreductase,alpha subunit		3.5.3	1	not significant	not significant	-0.442686	not detected
CD0117	CD630_01170	putative ferredoxin/flavodoxin oxidoreductase,beta subunit		3.5.3	1	not significant	not significant	-0.398175	not detected
CD0118	CD630_01180	putative ferredoxin/flavodoxin oxidoreductase,gamma subunit		3.5.3	1	0.00328136	0.616747	-0.417433	not detected
CD0119	CD630_01190	Phosphoglucosamine mutase	glmM	3.3.7	7	not significant	not significant	-0.0465772	not detected
CD0120	CD630_01200	Glucosamine--fructose-6-phosphate aminotransferase [isomerizing]	glmS	3.3.2	7	not significant	not significant	0.135235	not detected
CD0121	CD630_01210	putative thiosulfate sulfurtransferase		1.4.2	0	not significant	not significant	not detected	not detected
CD0122	CD630_01220	putative exported protein		4.1.7	3	not significant	not significant	not detected	not detected
CD0123	CD630_01230	UDP-N-acetylglucosamine 1-carboxyvinyltransferase	murA	4.1.9	3	not significant	not significant	-0.0588116	detected
CD0124	CD630_01240	Stage II sporulation protein D	spoIID	1.8.1	0	not significant	not significant	not detected	not detected
CD0125	CD630_01250	putative cell wall endopeptidase		4.1.9	3	0.00279381	-0.832087	not detected	not detected
CD0126	CD630_01260	Stage III sporulation protein D	spoIIID	1.8.1	0	0.00013765	-1.53078	not detected	not detected
CD0127	CD630_01270	Rod shape-determining protein MreB	mreB1	1.7.1	0	not significant	not significant	-0.0459802	not detected
CD0128	CD630_01280	(3R)-hydroxymyristoyl-[acyl-carrier-protein] dehydratase	fabZ	3.6.1	7	not significant	not significant	-0.184018	detected
CD0129	CD630_01290	putative sporulation protein yyac		1.8.1	0	not significant	not significant	not detected	not detected
CD0130	CD630_01300	S-adenosylmethionine synthetase	metK	3.3.16	7	not significant	not significant	-0.142289	not detected
CD0131	CD630_01310	putative membrane protein		4.1.6	3	not significant	not significant	not detected	not detected
CD0132	CD630_01320	putative DNA helicase, RecD/TraA type		2.2.3	2	not significant	not significant	not detected	not detected
CD0133	CD630_01330	putative phosphoribosyl transferase		2.2.3	2	not significant	not significant	not detected	not detected
CD0134	CD630_01340	Transcription antiterminator, PTS operon regulator		6.5.0	9	not significant	not significant	not detected	not detected
CD0135	CD630_01350	PTS system, lactose/cellobiose-family IIA component		1.5.3	3	not significant	not significant	not detected	not detected
CD0136	CD630_01360	PTS system, lactose/cellobiose-family IIB component		1.5.3	3	not significant	not significant	not detected	not detected
CD0137	CD630_01370	PTS system, lactose/cellobiose-family IIC component		1.5.3	3	not significant	not significant	not detected	not detected
CD0138	CD630_01380	glycine/sarcosine/betaine reductase b		3.1.9	7	not significant	not significant	not detected	not detected
CD0139	CD630_01390	N(4)-(beta-N-acetylglucosaminyl)-L-asparaginase		2.2.4	2	not significant	not significant	not detected	not detected
CD0140	CD630_01400	putative peptidase		2.1.4	5	not significant	not significant	not detected	not detected
CD0141	CD630_01410	Copper homeostasis protein	cutC	1.4.2	0	not significant	not significant	-0.141577	not detected
CD0142	CD630_01420	putative RNA-binding protein		2.2.11	2	0.000350129	-0.959646	-0.578584	not detected
CD0143	CD630_01430	Protein translocase subunit SecA1	secA1	1.5.5	3	not significant	not significant	-0.0998532	detected
CD0144	CD630_01440	Peptide chain release factor 2 (RF-2)	prfB	2.2.10	2	not significant	not significant	not detected	not detected
CD0145	CD630_01450	putative S1 RNA-binding domain-containing protein		1.5.5	2	not significant	not significant	-0.0265145	not detected
CD0146	CD630_01460	putative hydrolase		3.4.0	6	not significant	not significant	-0.215664	not detected
CD0147	CD630_01470	putative transporter		1.5.5	3	not significant	not significant	not detected	not detected
CD0148	CD630_01480	uncharacterised protein		7.0.0	13	0.00345875	-0.98893	not detected	not detected
CD0149	CD630_01490	putative atp/gtp hydrolase		7.0.0	13	not significant	not significant	not detected	not detected
CD0150	CD630_01500	putative peptidase, M22 family		2.1.4	5	not significant	not significant	-0.33319	not detected
CD0151	CD630_01510	putative alanine acetyltransferase, ribosomal family	rimI	4.2.2	2	not significant	not significant	not detected	not detected
CD0152	CD630_01520	putative O-sialoglycoprotein endopeptidase	gcp	2.1.4	5	not significant	not significant	-0.345176	not detected
CD0153	CD630_01530	putative 4-hydroxyphenylacetate decarboxylase,catalytic subunit HpdB		3.4.5	6	not significant	not significant	0.0713806	not detected
CD0154	CD630_01540	putative 4-hydroxyphenylacetate decarboxylase,regulatory subunit HpdC		3.4.5	6	not significant	not significant	-0.0723774	not detected
CD0155	CD630_01550	putative 4-hydroxyphenylacetate decarboxylase,activating subunit HpdA; putative glycyl-radical activating family protein		3.4.5	6	not significant	not significant	not detected	not detected
CD0156	CD630_01560	putative membrane-membrane-associated CAAX amino terminal protease		2.1.4	5	not significant	not significant	not detected	not detected
CD0157	CD630_01570	putative membrane protein		4.1.6	3	1.9277e-28	-2.31981	not detected	not detected
CD0159	CD630_01590	putative enzyme, glyoxalase family		1.4.2	0	not significant	not significant	not detected	not detected
CD0160	CD630_01600	Two-component response regulator		6.1.2	9	not significant	not significant	not detected	not detected
CD0161	CD630_01610	ABC-type transport system, multidrug-family ATP-binding protein		1.4.3	0	not significant	not significant	not detected	not detected
CD0162	CD630_01620	putative radical SAM-family protein		3.3.16	7	not significant	not significant	not detected	not detected
CD0163	CD630_01630	conserved hypothetical protein		0.0.2	10	not significant	not significant	not detected	not detected
CD0163A	CD630_01631	conserved hypothetical protein		0.0.2	10	not significant	not significant	not detected	not detected
CD0163B	CD630_01632	uncharacterised protein		7.0.0	13	0.00847278	-0.948672	not detected	not detected
CD0164	CD630_01640	putative membrane protein		4.1.6	3	not significant	not significant	not detected	not detected
CD0165	CD630_01650	putative amino acid transporter		1.5.1	3	not significant	not significant	not detected	not detected
CD0166	CD630_01660	putative peptidase, M20D family		2.1.4	5	not significant	not significant	not detected	not detected
CD0167	CD630_01670	Transcriptional regulator, sigma-54-dependent		6.5.0	9	not significant	not significant	not detected	not detected
CD0168	CD630_01680	putative cyclic nucleotide-binding protein		6.5.0	9	not significant	not significant	not detected	not detected
CD0169	CD630_01690	putative drug/sodium antiporter, MATE family		1.4.3	3	not significant	not significant	not detected	not detected
CD0170	CD630_01700	ABC-type transport system, ATP-binding protein		1.5.5	3	not significant	not significant	0.208759	not detected
CD0171	CD630_01710	Transcriptional regulator, Redox-sensing repressor Rex	rex	6.5.0	9	not significant	not significant	0.306764	not detected
CD0172	CD630_01720	fwde family protein		7.0.0	13	not significant	not significant	not detected	not detected
CD0172A	CD630_01721	Ferredoxin (4Fe-4S cluster-containing protein) (fdx-like)	fdxA	3.5.3	1	not significant	not significant	not detected	not detected
CD0173	CD630_01730	putative lipoprotein		4.1.7	3	not significant	not significant	not detected	detected
CD0174	CD630_01740	Carbon monoxide dehydrogenase	cooS	3.5.2	1	0.00640533	0.599734	0.143298	not detected
CD0175	CD630_01750	putative oxidoreductase, Fe-S subunit		3.5.3	1	not significant	not significant	not detected	not detected
CD0176	CD630_01760	putative oxidoreductase, NAD/FAD binding subunit		3.5.3	1	not significant	not significant	0.0173451	not detected
CD0177	CD630_01770	Cyclopropane-fatty-acyl-phospholipid synthase	cfa	3.3.0	7	not significant	not significant	-0.097336	not detected
CD0178	CD630_01780	putative ATPase		7.0.0	13	not significant	not significant	not detected	not detected
CD0179	CD630_01790	NAD-specific glutamate dehydrogenase	gluD	3.4.2	6	0.00106482	0.65081	0.122792	detected
CD0180	CD630_01800	Fragment of conserved hypothetical protein (N-terminal region)		0.0.2	11	not significant	not significant	not detected	not detected
CD0181	CD630_01810	putative membrane-associated metalloprotease,M56 family		2.1.4	5	not significant	not significant	not detected	not detected
CD0181A	CD630_01811	conserved hypothetical protein		0.0.2	10	not significant	not significant	not detected	not detected
CD0182	CD630_01820	conserved hypothetical protein		0.0.2	10	not significant	not significant	not detected	not detected
CD0183	CD630_01830	putative cell wall hydrolase		4.1.7	3	not significant	not significant	-0.43214	not detected
CD0184	CD630_01840	Aspartate carbamoyltransferase (Aspartate transcarbamylase) (ATCase)	pyrB	3.7.2	7	not significant	not significant	0.0740323	not detected
CD0185	CD630_01850	Dihydroorotate dehydrogenase electron transfer subunit	pyrK	3.7.2	7	not significant	not significant	-0.0200387	not detected
CD0186	CD630_01860	Dihydroorotate dehydrogenase catalytic subunit	pyrD	3.7.2	7	not significant	not significant	0.00269423	not detected
CD0187	CD630_01870	Orotate phosphoribosyltransferase (OPRT) (OPRTase)	pyrE	3.7.2	7	not significant	not significant	-0.0495198	not detected
CD0188	CD630_01880	putative ketopantoate reductase		3.2.10	7	not significant	not significant	0.196346	not detected
CD0189	CD630_01890	Transcriptional regulator, LysR family		6.3.6	9	not significant	not significant	-0.0159575	not detected
CD0190	CD630_01900	putative membrane protein		4.1.6	3	not significant	not significant	not detected	not detected
CD0191	CD630_01910	putative DNA glycosylase		2.2.3	2	not significant	not significant	0.151118	not detected
CD0192	CD630_01920	Cardiolipin synthetase 1	cls	2.2.7	7	not significant	not significant	not detected	not detected
CD0193	CD630_01930	10 kDa chaperonin (Protein Cpn10) (GroES protein)	groS	1.3.1	0	not significant	not significant	0.170573	detected
CD0194	CD630_01940	60 kDa chaperonin (Protein Cpn60) (GroEL protein)	groL	1.3.1	0	not significant	not significant	0.0603619	detected
CD0195	CD630_01950	putative NCAIR-mutase (PurE)-related protein		3.3.0	7	not significant	not significant	0.0867889	not detected
CD0196	CD630_01960	Fragment of conserved hypothetical protein,DUF111 family		0.0.2	11	not significant	not significant	not detected	not detected
CD0198	CD630_01980	Glutamine amidotransferase	guaA	3.7.1	7	not significant	not significant	0.121257	not detected
CD0198A	CD630_01981	conserved hypothetical protein		0.0.2	10	not significant	not significant	not detected	not detected
CD0199	CD630_01990	putative membrane-associated nucleotidase		3.4.5	6	not significant	not significant	-0.294888	not detected
CD0200	CD630_02000	Fragment of transcriptional regulator, LysR family (C-terminal region)		6.3.6	11	not significant	not significant	not detected	not detected
CD0201	CD630_02010	putative chromate transporter		1.5.5	3	not significant	not significant	not detected	not detected
CD0202	CD630_02020	conserved hypothetical protein		0.0.2	10	not significant	not significant	not detected	not detected
CD0203	CD630_02030	putative UvrABC system protein A 1 (UvrA protein 1) (Excinuclease ABC subunit A 1)		2.2.3	2	not significant	not significant	not detected	not detected
CD0204	CD630_02040	putative signaling protein		6.5.0	9	not significant	not significant	not detected	not detected
CD0205	CD630_02050	Transcription antiterminator, PTS operon regulator		6.5.0	9	3.4637e-32	3.01511	not detected	not detected
CD0206	CD630_02060	PTS system, fructose-like IIA component		1.5.3	3	0.0014352	1.17192	not detected	not detected
CD0207	CD630_02070	PTS system, fructose-like IIC component		1.5.3	3	4.50015e-08	2.7713	not detected	not detected
CD0208	CD630_02080	PTS system, fructose-like IIB component		1.5.3	3	1.62842e-08	1.89965	0.676291	not detected
CD0209	CD630_02090	putative tagatose 6-phosphate kinase		3.4.3	6	6.31044e-54	3.66648	0.767041	not detected
CD0210	CD630_02100	putative hydrolase, HAD superfamily, subfamily IA		3.4.0	6	0.000646062	1.13734	0.200379	not detected
CD0211	CD630_02110	CTP:phosphocholine cytidylyltransferase	licC	4.1.9	3	not significant	not significant	not detected	not detected
CD0212	CD630_02120	putative sulfatase		3.3.19	7	not significant	not significant	0.226551	not detected
CD0213	CD630_02130	putative spore coat protein		1.8.1	0	not significant	not significant	not detected	not detected
CD0214	CD630_02140	uncharacterised protein		7.0.0	13	not significant	not significant	not detected	detected
CD0215	CD630_02150	Transposase IS200/IS605-like OrfA		5.1.4	12	not significant	not significant	not detected	not detected
CD0216	CD630_02160	Transposase IS200/IS605-like OrfB		5.1.4	12	not significant	not significant	not detected	not detected
CD0217	CD630_02170	putative nitroreductase		7.0.0	13	not significant	not significant	not detected	not detected
CD0218	CD630_02180	Phosphoribosylaminoimidazole carboxylase catalytic subunit	purE	3.7.1	7	not significant	not significant	-0.5283	not detected
CD0219	CD630_02190	Phosphoribosylaminoimidazole-succinocarboxamide synthase	purC	3.7.1	7	not significant	not significant	-0.376925	not detected
CD0220	CD630_02200	Amidophosphoribosyltransferase	purF	3.7.1	7	not significant	not significant	-0.569002	not detected
CD0221	CD630_02210	Phosphoribosylformylglycinamidine cyclo-ligase	purG	3.7.1	7	not significant	not significant	-0.738844	not detected
CD0222	CD630_02220	Phosphoribosylglycinamide formyltransferase	purN	3.7.1	7	not significant	not significant	not detected	not detected
CD0223	CD630_02230	Bifunctional purine biosynthesis protein purH [Includes: Phosphoribosylaminoimidazolecarboxamide formyltransferase ; IMP cyclohydrolase]	purH	3.7.1	7	not significant	not significant	-0.485462	not detected
CD0224	CD630_02240	Phosphoribosylamine--glycine ligase	purD	3.7.1	7	not significant	not significant	-0.529471	not detected
CD0225	CD630_02250	Phosphoribosylformylglycinamidine synthase	purL	3.7.1	7	not significant	not significant	-0.424112	not detected
CD0226	CD630_02260	putative lytic transglycosylase		3.3.21	7	0.000255565	0.864381	0.555136	not detected
CD0227	CD630_02270	conserved hypothetical protein		0.0.2	10	not significant	not significant	0.185969	not detected
CD0228	CD630_02280	Flagellar motor switch protein FliN	fliN	1.1.1	0	not significant	not significant	0.489747	not detected
CD0229	CD630_02290	Negative regulator of flagellin synthesis (Anti-sigma-d factor)	flgM	6.2.2	9	not significant	not significant	0.22546	not detected
CD0230	CD630_02300	putative flagellar biosynthesis protein		1.1.1	0	not significant	not significant	-1.96802	not detected
CD0231	CD630_02310	Flagellar hook-associated protein FlgK (or HAP1)	flgK	1.1.1	0	not significant	not significant	0.162553	not detected
CD0232	CD630_02320	Flagellar hook-associated protein FlgL (or HAP3)	flgL	1.1.1	0	not significant	not significant	0.339733	not detected
CD0233	CD630_02330	Flagellar assembly factor FliW	fliW	1.1.1	0	0.00831845	0.680566	not detected	not detected
CD0234	CD630_02340	Carbon storage regulator homolog CsrA	csrA	6.5.0	9	not significant	not significant	0.188567	not detected
CD0235	CD630_02350	Flagellar protein FliS1	fliS1	1.1.1	0	not significant	not significant	0.272952	not detected
CD0236	CD630_02360	Flagellar protein FliS2	fliS2	1.1.1	0	not significant	not significant	-0.0688651	not detected
CD0237	CD630_02370	Flagellar hook-associated protein 2 FliD (or HAP2)	fliD	1.1.1	0	not significant	not significant	-0.114012	not detected
CD0238	CD630_02380	conserved hypothetical protein		0.0.2	10	not significant	not significant	-0.157293	not detected
CD0239	CD630_02390	Flagellin C	fliC	1.1.1	0	0.0014711	0.646607	0.389212	not detected
CD0240	CD630_02400	Glycosyltransferase		2.2.4	7	not significant	not significant	0.400907	not detected
CD0241	CD630_02410	flagella glycosylation phosphoserine phosphatase		2.2.4	7	7.51842e-08	1.08464	0.510201	not detected
CD0242	CD630_02420	putative nucleoside triphosphate transferase		2.2.4	7	6.51813e-06	0.947702	0.735135	not detected
CD0243	CD630_02430	flagella glycosylation methyltransferase domain protein		2.2.4	7	7.59818e-07	1.08687	0.717919	not detected
CD0244	CD630_02440	putative CDP-glycerol:Poly(glycerophosphate) glycerophosphotransferase		2.2.4	7	4.48695e-08	1.06665	0.256633	not detected
CD0245	CD630_02450	Flagellar basal-body rod protein FlgB	flgB	1.1.1	0	0.0093691	0.69736	0.600325	not detected
CD0246	CD630_02460	Flagellar basal-body rod protein FlgC	flgC	1.1.1	0	not significant	not significant	0.482633	not detected
CD0247	CD630_02470	Flagellar hook-basal body complex protein FliE	fliE	1.1.1	0	0.000548999	0.823584	0.239433	not detected
CD0248	CD630_02480	Flagellar M-ring protein FliF	fliF	1.1.1	0	0.000979979	0.708216	0.5638	not detected
CD0249	CD630_02490	Flagellar motor switch protein FliG	fliG	1.1.1	0	0.00150725	0.693597	0.446711	not detected
CD0250	CD630_02500	Flagellar assembly protein FliH	fliH	1.1.1	0	0.000165959	0.933474	-1.05546	not detected
CD0251	CD630_02510	ATP synthase subunit beta FliI	fliI	1.1.1	0	0.00670158	0.624152	not detected	not detected
CD0252	CD630_02520	Flagellar protein FliJ	fliJ	1.1.1	0	1.14958e-05	0.943485	not detected	not detected
CD0253	CD630_02530	Flagellar hook-length control protein FliK	fliK	1.1.1	0	0.000112539	0.808403	0.102549	not detected
CD0254	CD630_02540	Basal-body rod modification protein FlgD	flgD	1.1.1	0	0.00177008	0.704162	0.326305	not detected
CD0255	CD630_02550	Flagellar hook protein FlgE (Distal rod protein)	flgE	1.1.1	0	not significant	not significant	0.340433	not detected
CD0255A	CD630_02551	Flagellar protein FlbD	FlbD	1.1.1	0	0.00126846	0.87468	0.243979	not detected
CD0256	CD630_02560	Flagellar motor rotation protein MotA	motA	1.1.1	0	not significant	not significant	not detected	not detected
CD0257	CD630_02570	Flagellar motor rotation protein MotB (Chemotaxis protein MotB)	motB	1.1.1	0	0.00184745	0.714969	not detected	not detected
CD0258	CD630_02580	Flagellar basal body-associated protein FliL	fliL	1.1.1	0	not significant	not significant	-0.00189529	not detected
CD0259	CD630_02590	Flagellar protein FliZ	fliZ	1.1.1	0	0.00489926	0.655041	not detected	not detected
CD0260	CD630_02600	Flagellar biosynthesis protein FliP	fliP	1.1.1	0	not significant	not significant	not detected	not detected
CD0261	CD630_02610	Flagellar biosynthetic protein FliQ	fliQ	1.1.1	0	not significant	not significant	not detected	not detected
CD0262	CD630_02620	Bifunctional flagellar biosynthesis protein FliR/FlhB	flhB	1.1.1	0	not significant	not significant	not detected	not detected
CD0263	CD630_02630	Flagellar biosynthesis protein FlhA	flhA	1.1.1	0	not significant	not significant	not detected	not detected
CD0264	CD630_02640	Flagellar biosynthesis regulator FlhF (Flagella-associated GTP-binding protein)	flhF	1.1.1	0	not significant	not significant	0.372757	not detected
CD0265	CD630_02650	Flagellar number regulator FlhG	flhG	1.1.1	0	not significant	not significant	0.290118	not detected
CD0266	CD630_02660	RNA polymerase sigma-28factor for flagellar operon	fliA	6.2.1	9	not significant	not significant	0.315899	not detected
CD0267	CD630_02670	putative flagellar protein		1.1.1	0	not significant	not significant	not detected	not detected
CD0267A	CD630_02671	putative flagellar protein		1.1.1	0	not significant	not significant	not detected	not detected
CD0268	CD630_02680	Flagellar hook-basal body complex protein FlgG1	flgG1	1.1.1	0	not significant	not significant	0.787795	not detected
CD0269	CD630_02690	Flagellar basal body rod protein FlgG	flgG	1.1.1	0	not significant	not significant	-0.181403	not detected
CD0270	CD630_02700	Flagellar motor switch protein FliM	fliM	1.1.1	0	not significant	not significant	0.631031	not detected
CD0271	CD630_02710	Flagellar motor switch phosphatase FliN1	fliN1	1.1.1	0	not significant	not significant	0.119891	not detected
CD0272	CD630_02720	conserved hypothetical protein		0.0.2	10	not significant	not significant	0.34264	not detected
CD0273	CD630_02730	Heat shock protein 90 (Heat shock protein HtpG)(High temperature protein G)	htpG	1.3.1	0	not significant	not significant	0.336397	detected
CD0273A	CD630_02731	conserved hypothetical protein		0.0.2	10	not significant	not significant	not detected	not detected
CD0274	CD630_02740	putative iron-containing alcohol dehydrogenase		3.5.4	1	not significant	not significant	0.0388359	not detected
CD0275	CD630_02750	Spore photoproduct (thymine dimer) lyase,radical S-adenosylmethionine superfamily	splB	1.8.1	0	not significant	not significant	not detected	detected
CD0276	CD630_02760	Transcriptional regulator, AraC family		6.3.2	9	not significant	not significant	not detected	not detected
CD0277	CD630_02770	conserved hypothetical protein		0.0.2	10	not significant	not significant	not detected	not detected
CD0278	CD630_02780	Transcriptional regulator, hxlR family		6.5.0	9	not significant	not significant	not detected	not detected
CD0279	CD630_02790	pyridoxamine 5'-phosphate oxidase family protein		3.2.12	7	not significant	not significant	0.397392	not detected
CD0279A	CD630_02791	conserved hypothetical protein		0.0.2	10	not significant	not significant	not detected	not detected
CD0281	CD630_02810	conserved hypothetical protein		0.0.2	10	not significant	not significant	not detected	not detected
CD0282	CD630_02820	putative PHP hydrolase		3.4.5	6	not significant	not significant	not detected	not detected
CD0283	CD630_02830	Transcription antiterminator, PTS operon regulator		6.5.0	9	0.000295775	0.962025	not detected	not detected
CD0284	CD630_02840	PTS system, mannose/fructose/sorbose IIA component		1.5.3	3	not significant	not significant	not detected	not detected
CD0285	CD630_02850	PTS system, mannose/fructose/sorbose IIB component		1.5.3	3	2.05094e-05	1.55147	not detected	not detected
CD0286	CD630_02860	PTS system, mannose/fructose/sorbose IIA component		1.5.3	3	not significant	not significant	not detected	not detected
CD0287	CD630_02870	PTS system, mannose/fructose/sorbose IIB component		1.5.3	3	not significant	not significant	not detected	not detected
CD0288	CD630_02880	PTS system, mannose/fructose/sorbose IIC component		1.5.3	3	0.000300987	1.25419	not detected	not detected
CD0289	CD630_02890	PTS system, mannose/fructose/sorbose IID component		1.5.3	3	not significant	not significant	not detected	not detected
CD0290	CD630_02900	conserved hypothetical protein		0.0.2	10	not significant	not significant	not detected	not detected
CD0291	CD630_02910	putative peptidase, M20A family		2.1.4	5	not significant	not significant	not detected	not detected
CD0292	CD630_02920	Transcriptional regulator, HTH-type		6.5.0	9	1.43098e-28	2.78974	not detected	not detected
CD0292A	CD630_02921	uncharacterised protein		7.0.0	13	2.64312e-05	1.59854	not detected	not detected
CD0293	CD630_02930	ABC-type transport system,bacitracin/multidrug-family ATP-binding protein		1.5.5	3	1.25058e-23	2.62626	not detected	not detected
CD0294	CD630_02940	ABC-type transport system,bacitracin/multidrug-family permease		1.5.5	3	1.9925e-35	3.03341	not detected	not detected
CD0295	CD630_02950	putative iron-sulfur-binding protein		3.5.3	1	not significant	not significant	0.00568738	not detected
CD0296	CD630_02960	conserved hypothetical protein		0.0.2	10	not significant	not significant	not detected	not detected
CD0297	CD630_02970	Biotin synthase	bioB	3.2.2	7	not significant	not significant	not detected	not detected
CD0298	CD630_02980	Transcriptional regulator, LacI family	rbsR	6.3.5	9	not significant	not significant	0.298909	not detected
CD0299	CD630_02990	Ribokinase, pfkB family	rbsK	3.4.3	6	not significant	not significant	0.181421	not detected
CD0300	CD630_03000	ABC-type transport system, ribose-specific extracellular solute-binding protein	rbsB	1.5.3	3	0.00578694	0.957942	0.672221	not detected
CD0301	CD630_03010	ABC-type transport system, ribose-specific ATP-binding protein	rbsA	1.5.3	3	2.41601e-08	1.59876	not detected	not detected
CD0302	CD630_03020	ABC-type transport system, ribose-specific permease	rbsC	1.5.3	3	2.46114e-05	1.33054	not detected	not detected
CD0303	CD630_03030	Acetylornithine deacetylase ArgE	argE	3.1.2	7	0.000279985	1.40006	not detected	not detected
CD0304	CD630_03040	uncharacterised protein		7.0.0	13	not significant	not significant	not detected	detected
CD0305	CD630_03050	putative glutamate carboxypeptidase		2.1.4	5	not significant	not significant	not detected	not detected
CD0306	CD630_03060	conserved hypothetical protein		0.0.2	10	not significant	not significant	not detected	not detected
CD0307	CD630_03070	putative chaperone protein		1.3.1	0	not significant	not significant	NaN	not detected
CD0308	CD630_03080	putative membrane protein		4.1.6	3	not significant	not significant	not detected	not detected
CD0309	CD630_03090	putative hydrolase, HAD superfamily, subfamily IB		3.4.0	6	not significant	not significant	0.272984	not detected
CD0310	CD630_03100	conserved hypothetical protein		0.0.2	10	not significant	not significant	not detected	not detected
CD0311	CD630_03110	putative spore coat assembly asparagine-rich protein		1.8.1	0	8.25168e-08	-2.84302	not detected	not detected
CD0312	CD630_03120	Transcriptional regulator, ArsR family		6.3.13	9	not significant	not significant	not detected	not detected
CD0313	CD630_03130	putative K/Mg/Cd/Cu/Zn/Na/Ca/Na/H-transporting P-type ATPase		1.4.2	0	not significant	not significant	-0.259335	not detected
CD0314	CD630_03140	putative membrane protein		4.1.6	3	not significant	not significant	not detected	not detected
CD0315	CD630_03150	conserved hypothetical protein		0.0.2	10	not significant	not significant	not detected	not detected
CD0316	CD630_03160	ABC-type transport system, permease		1.5.5	3	not significant	not significant	not detected	not detected
CD0317	CD630_03170	ABC-type transport system, permease		1.5.5	3	not significant	not significant	not detected	not detected
CD0318	CD630_03180	ABC-type transport system,bacitracin/multidrug-family ATP-binding protein		1.5.5	3	not significant	not significant	not detected	not detected
CD0318A	CD630_03181	conserved hypothetical protein		0.0.2	10	not significant	not significant	not detected	not detected
CD0319	CD630_03190	Two-component sensor histidine kinase		6.1.1	9	not significant	not significant	not detected	not detected
CD0320	CD630_03200	Two-component response regulator		6.1.2	9	not significant	not significant	not detected	not detected
CD0321	CD630_03210	conserved hypothetical protein		0.0.2	10	not significant	not significant	not detected	not detected
CD0322	CD630_03220	putative ATPase		7.0.0	13	not significant	not significant	not detected	not detected
CD0323	CD630_03230	conserved hypothetical protein		0.0.2	10	not significant	not significant	not detected	not detected
CD0324	CD630_03240	Cobalamin biosynthesis protein	cbiM	1.5.2	3	0.00177952	-0.637183	-0.663819	not detected
CD0325	CD630_03250	ABC-type transport system, cobalt-specific extracellular solute-binding protein	cbiN	1.5.2	3	0.00392379	-0.624227	not detected	not detected
CD0326	CD630_03260	ABC-type transport system, cobalt-specific permease	cbiQ1	1.5.2	3	0.00178883	-0.636655	not detected	not detected
CD0327	CD630_03270	ABC-type transport system, cobalt-specific ATP-binding protein	cbiO	1.5.2	3	not significant	not significant	0.0424559	not detected
CD0328	CD630_03280	DNA helicase, UvrD/REP type	pcrA	2.2.3	2	not significant	not significant	-0.158836	not detected
CD0329	CD630_03290	putative aminopeptidase I, M18 family		2.1.4	5	not significant	not significant	-0.392204	not detected
CD0330	CD630_03300	phospholipase, patatin family		2.1.4	5	not significant	not significant	-0.131354	not detected
CD0331	CD630_03310	Peptidyl-prolyl cis-trans isomerase B (PPIase B) (Rotamase B)	ppiB	1.3.1	0	not significant	not significant	-0.182428	detected
CD0332	CD630_03320	putative exosporium glycoprotein	bclA1	1.8.1	0	not significant	not significant	not detected	detected
CD0333	CD630_03330	putative inorganic pyrophosphatase	ppaC	3.3.13	7	not significant	not significant	0.025878	detected
CD0334	CD630_03340	Aldehyde-alcohol dehydrogenase	adhE	3.5.4	1	not significant	not significant	not detected	not detected
CD0335	CD630_03350	conserved hypothetical protein		0.0.2	10	not significant	not significant	not detected	not detected
CD0336	CD630_03360	ABC-type transport system, ATP-binding protein		1.5.5	3	not significant	not significant	0.0190094	not detected
CD0337	CD630_03370	ABC-type transport system, permease		1.5.5	3	not significant	not significant	not detected	not detected
CD0338	CD630_03380	Two-component sensor histidine kinase		6.1.1	9	not significant	not significant	not detected	not detected
CD0339	CD630_03390	Two-component response regulator		6.1.2	9	not significant	not significant	not detected	not detected
CD0340	CD630_03400	uncharacterised protein		7.0.0	13	2.28165e-11	1.23326	0.776709	not detected
CD0341	CD630_03410	uncharacterised protein		7.0.0	13	3.92398e-12	1.54201	not detected	not detected
CD0342	CD630_03420	conserved hypothetical protein		0.0.2	10	not significant	not significant	0.19497	not detected
CD0343	CD630_03430	conserved hypothetical protein		0.0.2	10	not significant	not significant	0.66292	not detected
CD0344	CD630_03440	putative beta-lactamase-like protein		1.4.3	0	not significant	not significant	not detected	not detected
CD0345	CD630_03450	putative GTP pyrophosphokinase		7.0.0	13	not significant	not significant	0.116964	not detected
CD0346	CD630_03460	putative phosphoesterase		7.0.0	13	not significant	not significant	not detected	not detected
CD0347	CD630_03470	conserved hypothetical protein		0.0.2	10	not significant	not significant	not detected	not detected
CD0348	CD630_03480	Fragment of conserved hypothetical protein		0.0.2	11	not significant	not significant	not detected	not detected
CD0350	CD630_03500	putative hydrolase, HAD superfamily		3.4.0	6	not significant	not significant	0.225896	not detected
CD0351	CD630_03510	conserved hypothetical protein		0.0.2	10	not significant	not significant	not detected	not detected
CD0352	CD630_03520	Transcriptional regulator, RmlC-type		6.5.0	9	not significant	not significant	not detected	not detected
CD0353	CD630_03530	conserved hypothetical protein		0.0.2	10	not significant	not significant	not detected	not detected
CD0354	CD630_03540	Fragment of putative membrane protein		4.1.6	11	not significant	not significant	not detected	not detected
CD0354A	CD630_03541	putative membrane protein		4.1.6	3	not significant	not significant	not detected	not detected
CD0355	CD630_03550	Integrase Tn916-like, CTn1-Orf1	int	5.1.4	12	not significant	not significant	not detected	not detected
CD0356	CD630_03560	Excisionase Tn916-like, CTn1-Orf2	xis	5.1.4	12	not significant	not significant	not detected	not detected
CD0358	CD630_03580	putative conjugative transposon protein Tn916-like, CTn1-Orf3		5.1.4	12	not significant	not significant	not detected	not detected
CD0359	CD630_03590	putative RNA polymerase sigma factor Tn916-like,CTn1-Orf4		6.2.1	12	not significant	not significant	not detected	not detected
CD0360	CD630_03600	Transcriptional regulator, GntR family,Tn916-like, CTn1-Orf5		6.3.3	12	not significant	not significant	not detected	not detected
CD0361	CD630_03610	Two-component sensor histidine kinase Tn916-like,CTn1-Orf6		6.1.1	9	not significant	not significant	not detected	not detected
CD0362	CD630_03620	Two-component response regulator Tn916-like,CTn1-Orf7		6.1.2	9	not significant	not significant	not detected	not detected
CD0363	CD630_03630	ABC-type transport system, permease Tn916-like,CTn1-Orf8		1.4.1	0	not significant	not significant	not detected	not detected
CD0364	CD630_03640	ABC-type transport system, ATP-binding protein Tn916-like, CTn1-Orf9		1.4.1	0	not significant	not significant	not detected	not detected
CD0365	CD630_03650	ABC-type transport system, multidrug-family permease Tn916-like, CTn1-Orf10		1.4.1	0	not significant	not significant	not detected	not detected
CD0366	CD630_03660	ABC-type transport system, multidrug-family ATP-binding protein Tn916-like, CTn1-Orf11		1.4.1	0	not significant	not significant	not detected	not detected
CD0367	CD630_03670	Two-component sensor histidine kinase,Tn916-like,CTn1-Orf12		6.1.1	9	not significant	not significant	not detected	not detected
CD0368	CD630_03680	Two-component response regulator,Tn916-like,CTn1-Orf13		6.1.2	9	not significant	not significant	not detected	not detected
CD0369	CD630_03690	putative conjugative transposon protein Tn916-like, CTn1-Orf14		5.1.4	12	not significant	not significant	not detected	not detected
CD0370	CD630_03700	Transcriptional regulator, HTH-type Tn916-like,CTn1-Orf15		6.5.0	12	not significant	not significant	not detected	not detected
CD0371	CD630_03710	putative conjugative transposon protein Tn916-like, CTn1-Orf16		5.1.4	12	not significant	not significant	not detected	not detected
CD0372	CD630_03720	putative cell wall hydrolase Tn916-like,CTn1-Orf17		5.1.4	12	not significant	not significant	not detected	not detected
CD0373	CD630_03730	putative membrane protein Tn916-like,CTn1-Orf18		5.1.4	12	not significant	not significant	not detected	not detected
CD0374	CD630_03740	putative ATPase Tn916-like, CTn1-Orf19		5.1.4	12	not significant	not significant	not detected	not detected
CD0375	CD630_03750	putative conjugative transposon protein Tn916-like, CTn1-Orf20		5.1.4	12	not significant	not significant	not detected	not detected
CD0376	CD630_03760	putative antirestriction protein Tn916-like,CTn1-Orf21		5.1.4	12	not significant	not significant	not detected	not detected
CD0377	CD630_03770	putative antirestriction protein Tn916-like,CTn1-Orf22		5.1.4	12	not significant	not significant	not detected	not detected
CD0378	CD630_03780	putative conjugative transposon protein Tn916-like, CTn1-Orf23		5.1.4	12	not significant	not significant	not detected	not detected
CD0379	CD630_03790	putative conjugative transposon protein Tn916-like, CTn1-Orf24		5.1.4	12	not significant	not significant	not detected	not detected
CD0380	CD630_03800	putative conjugative transposon protein Tn916-like, CTn1-Orf25		5.1.4	12	not significant	not significant	not detected	not detected
CD0381	CD630_03810	putative replication initiation factor Tn916-like, CTn1-Orf26		5.1.4	12	not significant	not significant	not detected	not detected
CD0382	CD630_03820	putative conjugative transposon protein Tn916-like, CTn1-Orf27		5.1.4	12	not significant	not significant	not detected	not detected
CD0383	CD630_03830	putative cell-division FtsK/SpoIIIE-family protein Tn916-like, CTn1-Orf28		5.1.4	12	not significant	not significant	not detected	not detected
CD0384	CD630_03840	putative conjugative transposon protein DUF961 family Tn916-like, CTn1-Orf29		5.1.4	12	not significant	not significant	not detected	not detected
CD0385	CD630_03850	putative conjugative transposon protein DUF961 family Tn916-like, CTn1-Orf30		5.1.4	12	not significant	not significant	not detected	not detected
CD0385A	CD630_03851	conserved hypothetical protein		0.0.2	10	not significant	not significant	not detected	not detected
CD0386	CD630_03860	putative cell surface protein		5.1.5	0	not significant	not significant	not detected	not detected
CD0388	CD630_03880	PTS system, beta-glucoside-specific IIABC component	bglF	1.5.3	3	0.000100201	-1.01154	not detected	not detected
CD0389	CD630_03890	6-phospho-beta-glucosidase, bglA	bglA	3.4.3	6	not significant	not significant	not detected	not detected
CD0390	CD630_03900	Transcription antiterminator, PTS operon regulator	bglG	6.5.0	9	0.00235372	-0.958309	not detected	not detected
CD0390A	CD630_03901	conserved hypothetical protein		0.0.2	10	not significant	not significant	not detected	not detected
CD0391	CD630_03910	Asparagine synthetase [glutamine-hydrolyzing]	asnB	3.1.3	7	not significant	not significant	not detected	not detected
CD0392	CD630_03920	putative radical SAM-family protein		3.3.16	7	not significant	not significant	-0.0601783	not detected
CD0393	CD630_03930	putative membrane protein		4.1.6	3	not significant	not significant	not detected	not detected
CD0394	CD630_03940	D-lactate dehydrogenase	ldhA	3.5.4	1	not significant	not significant	-0.862474	detected
CD0395	CD630_03950	Isocaprenoyl-CoA:2-hydroxyisocaproate CoA-transferase	hadA	3.5.4	1	0.000259271	0.709168	0.237777	detected
CD0396	CD630_03960	Activator of 2-hydroxyisocaproyl-CoA dehydratase	hadI	3.5.4	1	0.000123942	0.740251	-0.558172	detected
CD0397	CD630_03970	Subunit of oxygen-sensitive 2-hydroxyisocaproyl-CoA dehydratase B	hadB	3.5.4	1	2.64312e-05	0.788175	0.0616894	not detected
CD0398	CD630_03980	Subunit of oxygen-sensitive 2-hydroxyisocaproyl-CoA dehydratase C	hadC	3.5.4	1	0.00248258	0.614032	0.175498	not detected
CD0399	CD630_03990	Acyl-CoA dehydrogenase, short-chain specific	acdB	3.5.4	1	0.000784037	0.665398	0.191816	detected
CD0400	CD630_04000	Beta-subunit of electron transfer flavoprotein	etfB1	3.5.4	1	8.70225e-07	0.909104	0.154575	detected
CD0401	CD630_04010	Alpha-subunit of electron transfer flavoprotein	etfA1	3.5.3	1	0.00809177	0.550453	0.170066	detected
CD0402	CD630_04020	Transcriptional regulator, sigma-54-dependent		6.5.0	9	not significant	not significant	0.639054	not detected
CD0403	CD630_04030	Fructose-1,6-bisphosphate aldolase	fba	3.5.5	1	not significant	not significant	-0.115187	detected
CD0404	CD630_04040	conserved hypothetical protein, DUF1904 family		0.0.2	10	not significant	not significant	not detected	not detected
CD0405	CD630_04050	Ribosomal small subunit pseudouridine synthase A	rluA	2.2.11	2	not significant	not significant	not detected	not detected
CD0406	CD630_04060	putative tRNA (Uracil-5-)-methyltransferase		2.2.1	2	not significant	not significant	0.531172	not detected
CD0408	CD630_04080	conserved hypothetical protein		0.0.2	10	not significant	not significant	not detected	not detected
CD0408A	CD630_04081	putative conjugative transposon protein Tn1549-like, CTn2-Orf2		5.1.4	12	not significant	not significant	not detected	not detected
CD0409	CD630_04090	putative replication initiation protein Tn1549-like, CTn2-Orf2		5.1.4	12	not significant	not significant	not detected	not detected
CD0410	CD630_04100	putative conjugative transposon protein Tn1549-like, CTn2-Orf3		5.1.4	12	not significant	not significant	not detected	not detected
CD0411	CD630_04110	putative conjugative transposon protein Tn1549-like, CTn2-Orf4		5.1.4	12	not significant	not significant	not detected	not detected
CD0412	CD630_04120	putative conjugative transfer protein Tn1549-like, CTn2-Orf5		5.1.4	12	not significant	not significant	not detected	not detected
CD0412A	CD630_04121	putative conjugative transposon protein Tn1549-like, CTn2-Orf6		5.1.4	12	not significant	not significant	not detected	not detected
CD0413	CD630_04130	putative single-strand DNA-binding protein Tn1549-like, CTn2-Orf7		5.1.4	12	not significant	not significant	not detected	not detected
CD0414	CD630_04140	putative conjugative transposon protein Tn1549-like, CTn2-Orf8		5.1.4	12	not significant	not significant	not detected	not detected
CD0415	CD630_04150	putative membrane protein Tn1549-like,CTn2-Orf9		4.1.6	3	not significant	not significant	not detected	not detected
CD0416	CD630_04160	putative conjugative transposon protein Tn1549-like, CTn2-Orf10		5.1.4	12	not significant	not significant	not detected	not detected
CD0417	CD630_04170	putative conjugative transposon protein Tn1549-like, CTn2-Orf11		5.1.4	12	not significant	not significant	not detected	not detected
CD0418	CD630_04180	putative conjugative transposon protein Tn1549-like, CTn2-Orf12		5.1.4	12	not significant	not significant	not detected	not detected
CD0419	CD630_04190	putative conjugative transposon protein Tn1549-like, CTn2-Orf13		5.1.4	12	not significant	not significant	not detected	not detected
CD0419A	CD630_04191	putative conjugative transposon protein Tn1549-like, CTn2-Orf14		5.1.4	12	not significant	not significant	not detected	not detected
CD0420	CD630_04200	putative cell surface protein Tn1549-like,CTn2-Orf15		5.1.4	12	not significant	not significant	not detected	not detected
CD0421	CD630_04210	DNA topoisomerase protein, type IA,Tn1549-like,CTn2-Orf16		5.1.4	12	not significant	not significant	not detected	not detected
CD0422	CD630_04220	putative conjugative transposon protein Tn1549-like, CTn2-Orf17		5.1.4	12	not significant	not significant	-0.0641432	not detected
CD0423	CD630_04230	putative DNA/RNA helicase Tn1549-like,CTn2-Orf18		5.1.4	12	not significant	not significant	not detected	not detected
CD0424	CD630_04240	putative nucleic acid-binding protein Tn1549-like, CTn2-Orf19		5.1.4	12	not significant	not significant	not detected	not detected
CD0425	CD630_04250	putative endonuclease relaxase Tn1549-like,CTn2-Orf20		5.1.4	12	not significant	not significant	0.140441	not detected
CD0426	CD630_04260	putative conjugative transposon protein Tn1549-like, CTn2-Orf21		5.1.4	12	not significant	not significant	not detected	not detected
CD0427	CD630_04270	Transcriptional regulator, HTH-type Tn1549-like,CTn2-Orf22		6.5.0	12	not significant	not significant	not detected	not detected
CD0428	CD630_04280	Transcriptional regulator, AraC family Tn1549-like, CTn2-Orf23		6.3.2	12	not significant	not significant	not detected	not detected
CD0429	CD630_04290	putative membrane protein Tn1549-like,CTn2-Orf24		5.1.4	12	not significant	not significant	not detected	not detected
CD0430	CD630_04300	ABC-type transport system, cobalt-specific permease Tn1549-like, CTn2-Orf25		5.1.4	12	not significant	not significant	not detected	not detected
CD0431	CD630_04310	ABC-type transport system, cobalt-specific ATP-binding protein Tn1549-like, CTn2-Orf26		1.5.5	3	not significant	not significant	not detected	not detected
CD0432	CD630_04320	ABC-type transport system, multidrug-family permease Tn1549-like, CTn2-Orf27		1.5.5	3	not significant	not significant	not detected	not detected
CD0433	CD630_04330	ABC-type transport system, multidrug-family permease Tn1549-like, CTn2-Orf28		1.5.5	3	not significant	not significant	not detected	not detected
CD0434	CD630_04340	putative drug/sodium antiporter, MATE family,Tn1549-like, CTn2-Orf29		1.4.3	3	not significant	not significant	not detected	not detected
CD0434A	CD630_04341	putative conjugative transposon protein Tn1549-like, CTn2-Orf30		5.1.4	12	not significant	not significant	not detected	not detected
CD0435	CD630_04350	putative sigma factor Tn1549-like, CTn2-Orf31		6.2.1	12	not significant	not significant	not detected	not detected
CD0435A	CD630_04351	putative conjugative transposon protein Tn1549-like, CTn2-Orf32		5.1.4	12	not significant	not significant	not detected	not detected
CD0435B	CD630_04352	putative conjugative transposon protein Tn1549-like, CTn2-Orf33		5.1.4	12	not significant	not significant	not detected	not detected
CD0436	CD630_04360	putative recombinase Tn1549-like, CTn2-Orf34		5.1.4	12	not significant	not significant	0.217542	not detected
CD0437	CD630_04370	Fragment of integrase Tn1549-like, CTn2 (C-terminal region)		5.1.2	11	not significant	not significant	not detected	not detected
CD0437A	CD630_04371	conserved hypothetical protein		0.0.2	10	not significant	not significant	not detected	not detected
CD0438	CD630_04380	conserved hypothetical protein		0.0.2	10	not significant	not significant	not detected	not detected
CD0439	CD630_04390	conserved hypothetical protein		0.0.2	10	not significant	not significant	-0.53192	not detected
CD0440	CD630_04400	putative cell wall binding protein cwp27	cwp27	4.1.8	3	0.00140663	-0.971392	-1.10166	not detected
CD0440A	CD630_04401	putative phage protein		5.1.2	12	not significant	not significant	not detected	not detected
CD0441	CD630_04410	Transcriptional regulator, sigma-54-dependent		6.5.0	9	not significant	not significant	not detected	not detected
CD0442	CD630_04420	2,4-diaminopentanoate dehydrogenase	ord	3.3.15	7	not significant	not significant	not detected	not detected
CD0443	CD630_04430	2-amino-4-ketopentanoate thiolase alpha subunit	ortA	3.3.0	7	not significant	not significant	not detected	not detected
CD0444	CD630_04440	2-amino-4-ketopentanoate thiolase beta subunit	ortB	3.3.0	7	not significant	not significant	not detected	not detected
CD0445	CD630_04450	D-ornithine aminomutase S component	oraS	3.5.4	1	not significant	not significant	not detected	not detected
CD0446	CD630_04460	D-ornithine aminomutase E component	oraE	3.5.4	1	not significant	not significant	0.389942	not detected
CD0447	CD630_04470	putative reactivating factor for adenosylcobalamine-dependent D-ornithine aminomutase		3.5.4	1	not significant	not significant	not detected	not detected
CD0448	CD630_04480	ornithine racemase	orr	3.3.20	7	not significant	not significant	not detected	not detected
CD0449	CD630_04490	Na+/H+ antiporter, NhaA family		1.5.2	3	not significant	not significant	not detected	not detected
CD0450	CD630_04500	putative transcriptional regulator		6.5.0	9	not significant	not significant	not detected	not detected
CD0451	CD630_04510	putative dioxygenase		3.4.5	6	not significant	not significant	-0.461019	not detected
CD0452	CD630_04520	putative hydrolase, NUDIX family		3.4.0	6	not significant	not significant	not detected	not detected
CD0453	CD630_04530	putative hydrolase		3.4.0	6	not significant	not significant	not detected	not detected
CD0453B	CD630_04532	conserved hypothetical protein		0.0.2	10	not significant	not significant	not detected	not detected
CD0454	CD630_04540	Transcriptional regulator, AraC family		6.3.2	9	not significant	not significant	not detected	not detected
CD0455	CD630_04550	putative helicase, UvrD family		2.2.11	2	not significant	not significant	not detected	not detected
CD0456	CD630_04560	ABC-type transport system, ATP-binding protein		1.4.3	0	not significant	not significant	not detected	not detected
CD0457	CD630_04570	putative membrane protein		4.1.6	3	not significant	not significant	not detected	not detected
CD0458	CD630_04580	putative beta-lactamase		1.4.3	0	not significant	not significant	not detected	not detected
CD0459	CD630_04590	ABC-type transport system, ATP-binding protein		1.5.5	3	not significant	not significant	not detected	not detected
CD0460	CD630_04600	ABC-type transport system, permease		1.5.5	3	not significant	not significant	not detected	not detected
CD0461	CD630_04610	Two-component sensor histidine kinase		6.1.1	9	not significant	not significant	not detected	not detected
CD0462	CD630_04620	Two-component response regulator		6.1.2	9	not significant	not significant	not detected	not detected
CD0463	CD630_04630	Transcriptional regulator, TetR family		6.3.8	9	not significant	not significant	not detected	not detected
CD0464	CD630_04640	putative beta-lactamase-like hydrolase		1.4.3	0	not significant	not significant	not detected	not detected
CD0465	CD630_04650	Transcriptional regulator, RpiR family		6.5.0	9	not significant	not significant	not detected	not detected
CD0466	CD630_04660	Transcriptional regulator, RpiR family		6.5.0	9	not significant	not significant	not detected	not detected
CD0467	CD630_04670	putative hydrolase, HAD superfamily, subfamily IIB		3.4.0	6	not significant	not significant	not detected	not detected
CD0468	CD630_04680	oligo-1,6-glucosidase (Sucrase-isomaltase)		2.1.3	5	not significant	not significant	0.383745	not detected
CD0469	CD630_04690	PTS system, sucrose-specific IIABC component		1.5.3	3	not significant	not significant	not detected	not detected
CD0470	CD630_04700	Beta-lactamase-inducing penicillin-binding protein	blaR	1.4.3	0	not significant	not significant	not detected	not detected
CD0471	CD630_04710	Transcriptional regulator, Penicillinase repressor	blaI	1.4.3	0	not significant	not significant	0.520717	not detected
CD0472	CD630_04720	putative reductase		3.4.0	6	not significant	not significant	-0.30691	not detected
CD0473	CD630_04730	Transcriptional regulator, MarR family		6.3.7	9	not significant	not significant	NaN	not detected
CD0474	CD630_04740	putative iron-sulfur protein		3.5.3	1	not significant	not significant	not detected	not detected
CD0475	CD630_04750	conserved hypothetical protein		0.0.2	10	not significant	not significant	not detected	not detected
CD0476	CD630_04760	conserved hypothetical protein		0.0.2	10	not significant	not significant	not detected	not detected
CD0477	CD630_04770	conserved hypothetical protein		0.0.2	10	not significant	not significant	not detected	not detected
CD0478	CD630_04780	ABC-type transport system,lantibiotic/multidrug-family ATP-binding protein	spaF	1.4.1	0	not significant	not significant	not detected	not detected
CD0479	CD630_04790	ABC-type transport system,lantibiotic/multidrug-family permease	spaE	1.4.1	0	not significant	not significant	not detected	not detected
CD0480	CD630_04800	ABC-type transport system,lantibiotic/multidrug-family permease	spaG	1.4.1	0	not significant	not significant	not detected	not detected
CD0481	CD630_04810	Two-component response regulator	spaR	6.1.2	9	not significant	not significant	not detected	not detected
CD0482	CD630_04820	Two-component sensor histidine kinase	spaK	6.1.1	9	not significant	not significant	not detected	not detected
CD0483	CD630_04830	ABC-type transport system, permease		1.5.5	3	not significant	not significant	not detected	not detected
CD0484	CD630_04840	ABC-type transport system, ATP-binding protein		1.5.5	3	not significant	not significant	not detected	not detected
CD0485	CD630_04850	Two-component sensor histidine kinase		6.1.1	9	not significant	not significant	not detected	not detected
CD0486	CD630_04860	Two-component response regulator		6.1.2	9	not significant	not significant	not detected	not detected
CD0487	CD630_04870	putative carbon-nitrogen hydrolase		3.4.0	6	not significant	not significant	0.234771	not detected
CD0488	CD630_04880	putative small multidrug resistance SugE-like protein		1.4.2	0	not significant	not significant	not detected	not detected
CD0489	CD630_04890	putative phosphoribosylaminoimidazole-succinocarboxamide synthetase		3.7.1	7	not significant	not significant	-0.932785	not detected
CD0490	CD630_04900	putative sugar-phosphate dehydrogenase		3.4.3	6	not significant	not significant	not detected	not detected
CD0491	CD630_04910	PTS system, mannose/fructose/sorbose IIA component		1.5.3	3	not significant	not significant	not detected	not detected
CD0492	CD630_04920	PTS system, mannose/fructose/sorbose IIB component		1.5.3	3	not significant	not significant	-0.143983	not detected
CD0493	CD630_04930	PTS system, mannose/fructose/sorbose IIC component		1.5.3	3	not significant	not significant	not detected	not detected
CD0494	CD630_04940	PTS system, mannose/fructose/sorbose IID component		1.5.3	3	not significant	not significant	not detected	not detected
CD0495	CD630_04950	Fragment of putative regulatory protein		6.5.0	11	not significant	not significant	not detected	not detected
CD0496	CD630_04960	putative conjugative transposon protein DUF961 family Tn5397, CTn3-Orf23		5.1.4	12	not significant	not significant	0.196331	not detected
CD0497	CD630_04970	putative conjugative transposon protein DUF961 family Tn5397, CTn3-Orf22		5.1.4	12	not significant	not significant	-0.0873408	not detected
CD0498	CD630_04980	putative cell-division FtsK/SpoIIIE-family protein Tn5397, CTn3-Orf21		5.1.4	12	not significant	not significant	not detected	not detected
CD0498A	CD630_04981	putative conjugative transposon protein Tn5397,CTn3-Orf20.1		5.1.4	12	not significant	not significant	not detected	not detected
CD0499	CD630_04990	putative replication initiation factor Tn5397,CTn3-Orf20		5.1.4	12	not significant	not significant	not detected	not detected
CD0499A	CD630_04991	putative conjugative transposon protein Tn5397,CTn3-Orf19		5.1.4	12	not significant	not significant	not detected	not detected
CD0500	CD630_05000	putative antirestriction protein Tn5397,CTn3-Orf18		5.1.4	12	not significant	not significant	not detected	not detected
CD0501	CD630_05010	putative conjugative transposon protein Tn5397,CTn3-Orf17		5.1.4	12	not significant	not significant	not detected	not detected
CD0502	CD630_05020	putative ATPase Tn5397, CTn3-Orf16		5.1.4	12	not significant	not significant	not detected	not detected
CD0503	CD630_05030	putative membrane protein Tn5397, CTn3-Orf15		5.1.4	12	not significant	not significant	not detected	not detected
CD0504	CD630_05040	Fragment of putative conjugative transposon protein Tn5397, CTn3-Orf14		5.1.4	12	not significant	not significant	not detected	not detected
CD0506	CD630_05060	Reverse transcriptase/maturase/endonuclease,Group II intron		2.2.11	2	not significant	not significant	not detected	not detected
CD0507	CD630_05070	putative conjugative transposon protein Tn5397,CTn3-Orf13		5.1.4	12	not significant	not significant	not detected	not detected
CD0507A	CD630_05071	Fragment of Tet(M) leader peptide Tn5397,CTn3-orf12 (C-terminal region)		5.1.4	11	not significant	not significant	not detected	not detected
CD0508	CD630_05080	Tetracycline resistance protein Tn5397	tetM	1.4.3	0	not significant	not significant	0.147253	not detected
CD0508A	CD630_05081	putative conjugative transposon protein Tn5397,CTn3-Orf6		5.1.4	12	not significant	not significant	0.00642569	not detected
CD0509	CD630_05090	Transcriptional regulator, HTH-type Tn5397,CTn3-Orf9		5.1.4	12	not significant	not significant	not detected	not detected
CD0509A	CD630_05091	putative conjugative transposon protein Tn5397,CTn3-Orf10		5.1.4	12	not significant	not significant	not detected	not detected
CD0510	CD630_05100	putative RNA polymerase sigma factor Tn5397,CTn3-Orf7		6.2.1	12	not significant	not significant	not detected	not detected
CD0510A	CD630_05101	putative conjugative transposon protein Tn5397,CTn3-Orf8		5.1.4	12	not significant	not significant	-0.497993	not detected
CD0510B	CD630_05102	Fragment of putative conjugative transposon protein Tn5397, CTn3-Orf5 (C-terminal region)		5.1.4	11	not significant	not significant	not detected	not detected
CD0510C	CD630_05103	putative conjugative transposon protein Tn5397,CTn3-Orf4		5.1.4	12	not significant	not significant	not detected	not detected
CD0511	CD630_05110	Recombinase site-specific resolvase family Tn5397, CTn3-Orf3	tndX	5.1.4	12	not significant	not significant	not detected	not detected
CD0513	CD630_05130	conserved hypothetical protein		0.0.2	10	not significant	not significant	not detected	not detected
CD0514	CD630_05140	putative hemagglutinin/adhesin cwpV	cwpV	4.1.8	3	not significant	not significant	-0.582191	detected
CD0515	CD630_05150	D-alanyl-D-alanine carboxypeptidase, S11 peptidase family		4.1.9	3	not significant	not significant	-0.480817	not detected
CD0516	CD630_05160	Transcription antiterminator		6.5.0	9	not significant	not significant	not detected	not detected
CD0517	CD630_05170	putative membrane protein		4.1.6	3	not significant	not significant	not detected	not detected
CD0518	CD630_05180	putative membrane protein		4.1.6	3	not significant	not significant	not detected	not detected
CD0519	CD630_05190	conserved hypothetical protein		0.0.2	10	not significant	not significant	-0.0881124	not detected
CD0520	CD630_05200	Two-component sensor histidine kinase		6.1.1	9	not significant	not significant	not detected	not detected
CD0521	CD630_05210	Two-component response regulator		6.1.2	9	not significant	not significant	0.187405	not detected
CD0521A	CD630_05211	conserved hypothetical protein		0.0.2	10	not significant	not significant	not detected	not detected
CD0522	CD630_05220	putative signaling protein		6.5.0	9	not significant	not significant	not detected	not detected
CD0523	CD630_05230	putative transcriptional regulator		6.5.0	9	not significant	not significant	not detected	not detected
CD0524	CD630_05240	putative peptidase, M20 family		2.1.4	5	not significant	not significant	not detected	not detected
CD0525	CD630_05250	Fragment of aminobenzoyl-glutamate transporter		1.5.5	11	not significant	not significant	not detected	not detected
CD0527	CD630_05270	putative beta-lactamase-like hydrolase		1.4.3	0	not significant	not significant	not detected	not detected
CD0528	CD630_05280	putative amidohydrolase		3.4.5	6	not significant	not significant	0.119766	detected
CD0529	CD630_05290	putative membrane protein		4.1.6	3	0.000975845	0.806329	not detected	not detected
CD0530	CD630_05300	putative membrane protein		4.1.6	3	not significant	not significant	not detected	not detected
CD0531	CD630_05310	Transcriptional regulator, DeoR family		6.3.10	9	not significant	not significant	not detected	not detected
CD0532	CD630_05320	putative transcriptional regulator		6.5.0	9	not significant	not significant	not detected	not detected
CD0533	CD630_05330	Chemotaxis protein CheY	cheY	1.1.1	0	not significant	not significant	0.0219751	not detected
CD0534	CD630_05340	Chemotaxis protein CheY-P phosphatase CheC	cheC	1.1.1	0	not significant	not significant	not detected	not detected
CD0535	CD630_05350	Probable chemoreceptor glutamine deamidase CheD	cheD	1.1.1	0	not significant	not significant	not detected	not detected
CD0536	CD630_05360	Purine-binding chemotaxis protein CheW	cheW	1.1.1	0	not significant	not significant	not detected	not detected
CD0537	CD630_05370	putative CheY-like chemosensory protein		1.1.1	0	not significant	not significant	0.230309	not detected
CD0538	CD630_05380	putative methyl-accepting chemotaxis receptor,MCP family		1.1.1	0	not significant	not significant	-0.000767846	not detected
CD0539	CD630_05390	Chemotaxis protein CheA	cheA	1.1.1	0	not significant	not significant	not detected	not detected
CD0540	CD630_05400	Chemotaxis protein CheW	cheW	1.1.1	0	not significant	not significant	not detected	not detected
CD0541	CD630_05410	Methyl-accepting chemotaxis proteins methyltransferase, MCP family	cheR	1.1.1	0	not significant	not significant	not detected	not detected
CD0542	CD630_05420	putative protein-glutamate methylesterase	cheB	1.1.1	0	not significant	not significant	not detected	not detected
CD0543	CD630_05430	conserved hypothetical protein		0.0.2	10	not significant	not significant	not detected	not detected
CD0544	CD630_05440	putative ornithine cyclodeaminase		3.1.16	7	not significant	not significant	-0.0302126	not detected
CD0545	CD630_05450	putative lipoprotein		4.1.7	3	not significant	not significant	0.348081	not detected
CD0546	CD630_05460	putative membrane protein, DUF975 family		4.1.6	3	not significant	not significant	not detected	detected
CD0547	CD630_05470	Transcriptional regulator, beta-lactams repressor		6.5.0	9	not significant	not significant	-0.596466	not detected
CD0548	CD630_05480	putative penicillin-binding peptidase BlaR1-like,M56 family		1.4.3	0	not significant	not significant	not detected	not detected
CD0549	CD630_05490	conserved hypothetical protein		0.0.2	10	not significant	not significant	not detected	not detected
CD0550	CD630_05500	putative membrane protein		4.1.6	3	not significant	not significant	not detected	not detected
CD0551	CD630_05510	Spore cortex-lytic enzyme pre-pro-form	sleC	1.8.1	0	not significant	not significant	not detected	detected
CD0552	CD630_05520	Spore-cortex-lytic protein SleB	sleB	1.8.1	0	not significant	not significant	not detected	not detected
CD0553	CD630_05530	putative RNA methyltransferase		2.2.11	2	not significant	not significant	not detected	not detected
CD0554	CD630_05540	Signal peptidase type I	sip2	1.5.5	3	not significant	not significant	-0.372726	not detected
CD0555	CD630_05550	Signal peptidase type I	sip2A	1.5.5	3	not significant	not significant	not detected	not detected
CD0556	CD630_05560	putative sugar isomerase / endonuclease		2.2.3	2	0.00316019	-0.849819	not detected	not detected
CD0557	CD630_05570	putative uridine kinase		3.7.2	7	0.00197942	-0.787252	-0.115489	not detected
CD0558	CD630_05580	Glutaminase (L-glutamine amidohydrolase)	glsA	3.4.2	6	not significant	not significant	0.491579	not detected
CD0559	CD630_05590	Transcriptional regulator, ArsR family		6.3.13	9	not significant	not significant	-0.440076	not detected
CD0560	CD630_05600	Endonuclease IV	nfo	2.2.3	2	not significant	not significant	-0.145556	not detected
CD0561	CD630_05610	putative aldo/keto reductase ; putative ferredoxin		3.5.3	1	not significant	not significant	0.105517	not detected
CD0562	CD630_05620	putative RusA-like endodeoxyribonuclease		2.2.3	2	not significant	not significant	not detected	not detected
CD0562A	CD630_05621	conserved hypothetical protein		0.0.2	10	not significant	not significant	not detected	not detected
CD0563	CD630_05630	putative iron-sulfur cluster-binding protein		3.5.3	1	not significant	not significant	not detected	not detected
CD0564	CD630_05640	putative ATP-dependent protease		2.1.4	5	not significant	not significant	not detected	not detected
CD0565	CD630_05650	Endonuclease III	nth	2.2.3	2	not significant	not significant	not detected	not detected
CD0566	CD630_05660	putative tRNA/rRNA methyltransferase		2.2.11	2	not significant	not significant	0.169004	not detected
CD0567	CD630_05670	uncharacterised protein, DegV family		7.0.0	13	not significant	not significant	-0.0306076	not detected
CD0569	CD630_05690	putative lipoprotein		4.1.7	3	not significant	not significant	-0.404727	not detected
CD0570	CD630_05700	putative lipoprotein		4.1.7	3	not significant	not significant	not detected	not detected
CD0571	CD630_05710	uncharacterised protein		7.0.0	13	4.17292e-06	-1.29654	not detected	not detected
CD0572	CD630_05720	putative sporulation protein		1.8.1	0	4.54799e-05	-1.2655	not detected	not detected
CD0573	CD630_05730	putative membrane protein		4.1.6	3	not significant	not significant	not detected	not detected
CD0574	CD630_05740	Threonyl-tRNA synthetase	thrS	2.2.1	2	not significant	not significant	-0.143861	not detected
CD0575	CD630_05750	conserved hypothetical protein		0.0.2	10	not significant	not significant	not detected	not detected
CD0576	CD630_05760	two-component sensor histidine kinase		6.1.1	9	not significant	not significant	not detected	not detected
CD0577	CD630_05770	conserved hypothetical protein		0.0.2	10	not significant	not significant	0.51676	not detected
CD0578	CD630_05780	Transporter, Major Facilitator Superfamily (MFS)		1.4.3	0	not significant	not significant	not detected	not detected
CD0579	CD630_05790	Transcriptional regulator, TetR family		6.3.8	9	not significant	not significant	not detected	not detected
CD0580	CD630_05800	Glyceraldehyde-3-phosphate dehydrogenase (NADP(+)) (GADPH)	gapN	3.5.5	1	not significant	not significant	0.0819317	detected
CD0581	CD630_05810	Transcriptional regulator, TetR family		6.3.8	9	not significant	not significant	not detected	not detected
CD0582	CD630_05820	putative pyruvate phosphate dikinase,PEP/pyruvate-binding		6.5.0	9	not significant	not significant	not detected	not detected
CD0582A	CD630_05821	conserved hypothetical protein		0.0.2	10	not significant	not significant	not detected	not detected
CD0582B	CD630_05822	Fragment of putative signaling protein precursor (N-terminal region)		6.5.0	11	not significant	not significant	not detected	not detected
CD0583	CD630_05830	putative diguanylate kinase signaling protein		6.5.0	9	not significant	not significant	not detected	not detected
CD0584	CD630_05840	putative diguanylate kinase signaling protein		6.5.0	9	not significant	not significant	not detected	not detected
CD0585	CD630_05850	Transcriptional regulator, GntR family		6.3.3	9	not significant	not significant	not detected	not detected
CD0586	CD630_05860	conserved hypothetical protein		0.0.2	10	not significant	not significant	not detected	not detected
CD0587	CD630_05870	uncharacterised protein		7.0.0	13	7.26363e-06	1.51602	1.54707	not detected
CD0588	CD630_05880	uncharacterised protein		7.0.0	13	1.68235e-05	1.11246	1.37393	not detected
CD0589	CD630_05890	conserved hypothetical protein		0.0.2	10	not significant	not significant	not detected	not detected
CD0590	CD630_05900	conserved hypothetical protein		0.0.2	10	not significant	not significant	0.244022	not detected
CD0591	CD630_05910	putative ATPase, P-type, heavy metal translocating		1.4.2	0	not significant	not significant	not detected	not detected
CD0592	CD630_05920	conserved hypothetical protein		0.0.2	10	not significant	not significant	not detected	not detected
CD0592A	CD630_05921	putative lipoprotein		4.1.7	3	not significant	not significant	not detected	not detected
CD0593	CD630_05930	conserved hypothetical protein		0.0.2	10	not significant	not significant	not detected	not detected
CD0594	CD630_05940	conserved hypothetical protein		0.0.2	10	not significant	not significant	not detected	not detected
CD0595	CD630_05950	putative nuclease, ParB-like		7.0.0	13	not significant	not significant	not detected	not detected
CD0596	CD630_05960	uncharacterised protein		7.0.0	13	not significant	not significant	not detected	detected
CD0597	CD630_05970	Spore coat peptide assembly protein CotF	cotF	1.8.1	0	not significant	not significant	not detected	detected
CD0598	CD630_05980	Spore-coat protein, manganese catalase	cotCB	1.8.1	0	not significant	not significant	not detected	detected
CD0599	CD630_05990	Fragment of transcriptional regulator, AraC family (C-terminal region)		6.5.0	11	not significant	not significant	not detected	not detected
CD0600	CD630_06000	conserved hypothetical protein		0.0.2	10	not significant	not significant	not detected	not detected
CD0601	CD630_06010	Methylated-DNA-[protein]-cysteine S-methyltransferase 1	ogt1	2.2.3	2	not significant	not significant	not detected	not detected
CD0601A	CD630_06011	conserved hypothetical protein		0.0.2	10	not significant	not significant	not detected	not detected
CD0601B	CD630_06012	conserved hypothetical protein		0.0.2	10	not significant	not significant	not detected	not detected
CD0602	CD630_06020	conserved hypothetical protein		0.0.2	10	not significant	not significant	0.0558567	not detected
CD0603	CD630_06030	Fragment of putative membrane protein (C-terminal region)		4.1.6	11	not significant	not significant	not detected	not detected
CD0604	CD630_06040	conserved hypothetical protein		0.0.2	10	not significant	not significant	not detected	not detected
CD0605	CD630_06050	Fragment of conserved hypothetical protein (N-terminal region)		0.0.2	11	not significant	not significant	not detected	not detected
CD0605B	CD630_06052	conserved hypothetical protein		0.0.2	10	not significant	not significant	not detected	not detected
CD0606	CD630_06060	chloride ion channel protein		1.5.1	3	not significant	not significant	not detected	not detected
CD0607A	CD630_06071	Fragment of transposase-like protein B (C-terminal region)	tlpB	5.1.4	11	not significant	not significant	not detected	not detected
CD0608	CD630_06080	conserved hypothetical protein		0.0.2	10	not significant	not significant	not detected	not detected
CD0609	CD630_06090	conserved hypothetical protein		0.0.2	10	not significant	not significant	not detected	not detected
CD0610	CD630_06100	Two-component sensor histidine kinase		6.1.1	9	not significant	not significant	not detected	not detected
CD0611	CD630_06110	Two-component response regulator		6.1.2	9	not significant	not significant	not detected	not detected
CD0612	CD630_06120	ABC-type transport system, permease		1.5.5	3	not significant	not significant	not detected	not detected
CD0613	CD630_06130	ABC-type transport system, ATP-binding protein		1.5.5	3	not significant	not significant	not detected	not detected
CD0614	CD630_06140	conserved hypothetical protein		0.0.2	10	not significant	not significant	not detected	not detected
CD0615	CD630_06150	Transcriptional regulator, TetR family		6.3.8	9	not significant	not significant	not detected	not detected
CD0616	CD630_06160	Transcriptional regulator, MerR family		6.3.12	9	2.21467e-10	1.55757	not detected	not detected
CD0617	CD630_06170	putative membrane protein		4.1.6	3	0.00520899	1.4897	not detected	not detected
CD0618	CD630_06180	Transcriptional regulator, LytR family		6.5.0	9	1.10727e-07	1.5015	not detected	not detected
CD0619	CD630_06190	conserved hypothetical protein		0.0.2	10	not significant	not significant	not detected	not detected
CD0620	CD630_06200	conserved hypothetical protein		0.0.2	10	not significant	not significant	not detected	not detected
CD0621	CD630_06210	putative membrane protein		4.1.6	3	not significant	not significant	not detected	not detected
CD0622	CD630_06220	conserved hypothetical protein		0.0.2	10	not significant	not significant	not detected	not detected
CD0623	CD630_06230	conserved hypothetical protein		0.0.2	10	not significant	not significant	not detected	not detected
CD0624	CD630_06240	putative transcriptional regulator, activator Mor		6.5.0	9	not significant	not significant	not detected	not detected
CD0625	CD630_06250	putative phage protein		5.1.2	12	not significant	not significant	not detected	not detected
CD0626	CD630_06260	putative replicative helicase DnaB-like		5.1.2	12	not significant	not significant	not detected	not detected
CD0627	CD630_06270	putative transcriptional regulator, activator Mor		6.5.0	9	not significant	not significant	not detected	not detected
CD0627A	CD630_06271	putative ferredoxin		3.5.3	1	not significant	not significant	not detected	not detected
CD0628	CD630_06280	putative membrane protein		4.1.6	3	not significant	not significant	not detected	not detected
CD0629	CD630_06290	Transcriptional regulator, Crp family		6.5.0	9	not significant	not significant	not detected	not detected
CD0630	CD630_06300	putative drug/sodium antiporter, MATE family		1.4.3	3	not significant	not significant	not detected	not detected
CD0631	CD630_06310	putative transcriptional regulator		6.5.0	9	not significant	not significant	not detected	not detected
CD0632	CD630_06320	conserved hypothetical protein		0.0.2	10	not significant	not significant	not detected	not detected
CD0633	CD630_06330	conserved hypothetical protein		0.0.2	10	not significant	not significant	not detected	not detected
CD0634	CD630_06340	conserved hypothetical protein		0.0.2	10	not significant	not significant	not detected	not detected
CD0635	CD630_06350	putative hydrolase		3.4.0	6	not significant	not significant	not detected	not detected
CD0636	CD630_06360	putative radical SAM superfamily protein, DUF85 family		3.3.16	7	not significant	not significant	not detected	not detected
CD0637	CD630_06370	putative acetyltransferase		7.0.0	13	not significant	not significant	not detected	not detected
CD0638	CD630_06380	conserved hypothetical protein		0.0.2	10	not significant	not significant	not detected	not detected
CD0639	CD630_06390	conserved hypothetical protein		0.0.2	10	not significant	not significant	not detected	not detected
CD0640	CD630_06400	conserved hypothetical protein		0.0.2	10	not significant	not significant	not detected	not detected
CD0641	CD630_06410	putative membrane protein		4.1.6	3	not significant	not significant	not detected	not detected
CD0642	CD630_06420	Transcriptional regulator, HTH-type		6.5.0	9	not significant	not significant	-0.445692	not detected
CD0642A	CD630_06421	conserved hypothetical protein		0.0.2	10	not significant	not significant	not detected	not detected
CD0643	CD630_06430	Two-component response regulator		6.1.2	9	not significant	not significant	not detected	not detected
CD0644	CD630_06440	Two-component sensor histidine kinase		6.1.1	9	not significant	not significant	not detected	not detected
CD0645	CD630_06450	ABC-type transport system,lantibiotic/multidrug-family ATP-binding protein		1.4.1	0	not significant	not significant	not detected	not detected
CD0646	CD630_06460	ABC-type transport system,lantibiotic/multidrug-family permease		1.4.1	0	not significant	not significant	not detected	not detected
CD0647	CD630_06470	Fragment of putative fic family protein (C-terminal region)		1.7.1	11	not significant	not significant	not detected	not detected
CD0648	CD630_06480	Transcriptional regulator, GntR family		6.3.3	9	not significant	not significant	-0.293538	not detected
CD0649	CD630_06490	putative peptidase, S9 family		2.1.4	5	not significant	not significant	not detected	not detected
CD0650	CD630_06500	putative peptidase, S9 family		2.1.4	5	not significant	not significant	not detected	not detected
CD0651	CD630_06510	putative permease		1.5.5	3	not significant	not significant	not detected	not detected
CD0651A	CD630_06511	conserved hypothetical protein		0.0.2	10	not significant	not significant	not detected	not detected
CD0651B	CD630_06512	conserved hypothetical protein		0.0.2	10	not significant	not significant	not detected	not detected
CD0652	CD630_06520	Transcriptional regulator, GntR family		6.3.3	9	not significant	not significant	not detected	not detected
CD0653	CD630_06530	ABC-type transport system, multidrug-family ATP-binding protein		1.5.5	3	not significant	not significant	0.447359	not detected
CD0654	CD630_06540	ABC-type transport system, permease protein		1.5.5	3	not significant	not significant	not detected	not detected
CD0655	CD630_06550	putative beta-lactamase-like protein		1.4.3	0	not significant	not significant	not detected	not detected
CD0656	CD630_06560	Chloride ion channel protein		1.6.2	0	not significant	not significant	not detected	not detected
CD0657	CD630_06570	Na(+)/H(+) antiporter	cdu2	1.5.2	3	not significant	not significant	not detected	not detected
CD0658	CD630_06580	Transcriptional regulator, beta-lactams repressor	cdu1	6.5.0	9	not significant	not significant	not detected	not detected
CD0659	CD630_06590	Alternative RNA polymerase sigma factors	tcdR	6.2.1	9	not significant	not significant	not detected	not detected
CD0660	CD630_06600	Toxin B	tcdB	5.1.5	0	not significant	not significant	not detected	not detected
CD0661	CD630_06610	Holin-like pore-forming protein	tcdE	5.1.5	0	not significant	not significant	not detected	not detected
CD0662	CD630_06620	conserved hypothetical protein		0.0.2	10	not significant	not significant	not detected	not detected
CD0663	CD630_06630	Toxin A	tcdA	5.1.5	0	4.56227e-07	0.951218	0.533106	not detected
CD0664	CD630_06640	Negative regulator of toxin gene expression	tcdC	6.5.0	9	not significant	not significant	not detected	not detected
CD0664A	CD630_06641	conserved hypothetical protein		0.0.2	10	not significant	not significant	not detected	not detected
CD0664B	CD630_06642	conserved hypothetical protein		0.0.2	10	not significant	not significant	not detected	not detected
CD0665	CD630_06650	ABC-type transport system,lantibiotic/multidrug-family permease	cdd2	1.4.1	0	not significant	not significant	not detected	not detected
CD0666	CD630_06660	ABC-type transport system,lantibiotic/multidrug-family permease	cdd3	1.4.1	0	not significant	not significant	not detected	not detected
CD0667	CD630_06670	ABC-type transport system,lantibiotic/multidrug-family ATP-binding protein	cdd4	1.4.1	0	not significant	not significant	not detected	not detected
CD0668	CD630_06680	Two-component response regulator		6.1.2	9	not significant	not significant	not detected	not detected
CD0669	CD630_06690	Two-component sensor histidine kinase		6.1.1	9	not significant	not significant	not detected	not detected
CD0670	CD630_06700	Transcriptional regulator, beta-lactams repressor		6.5.0	9	not significant	not significant	not detected	not detected
CD0671	CD630_06710	putative enzyme, glyoxalase family		1.4.2	0	not significant	not significant	-0.0546895	not detected
CD0672	CD630_06720	conserved hypothetical protein		0.0.2	10	not significant	not significant	-0.0882602	not detected
CD0673	CD630_06730	putative methyltransferase		7.0.0	13	not significant	not significant	not detected	not detected
CD0674	CD630_06740	conserved hypothetical protein		0.0.2	10	not significant	not significant	not detected	not detected
CD0675	CD630_06750	putative acetyltransferase		7.0.0	13	not significant	not significant	not detected	not detected
CD0676	CD630_06760	Extracytoplasmic function (ECF) anti-sigma factor rsiT	rsiT	6.2.2	9	not significant	not significant	not detected	not detected
CD0677	CD630_06770	Extracytoplasmic function (ECF) sigma factor csfT	csfT	6.2.1	9	not significant	not significant	not detected	not detected
CD0678	CD630_06780	Fragment of conserved hypothetical protein (C-terminal region)		6.5.0	11	not significant	not significant	not detected	not detected
CD0679	CD630_06790	conserved hypothetical protein		0.0.2	10	not significant	not significant	not detected	not detected
CD0680	CD630_06800	snoal-like polyketide cyclase		7.0.0	13	not significant	not significant	not detected	not detected
CD0681	CD630_06810	Transporter, Major Facilitator Superfamily (MFS)		1.5.5	3	not significant	not significant	not detected	not detected
CD0682	CD630_06820	putative sodium:solute symporter		1.5.5	3	not significant	not significant	not detected	not detected
CD0683	CD630_06830	Transcriptional regulator, LacI family		6.3.5	9	not significant	not significant	not detected	not detected
CD0684	CD630_06840	putative ATP-dependent peptidase, M41 family		2.1.4	5	6.10181e-29	-3.28185	not detected	detected
CD0685	CD630_06850	Translation initiation factor IF-3	infC	2.2.10	2	not significant	not significant	-0.185864	detected
CD0686	CD630_06860	50S ribosomal protein L35	rpmI	4.2.2	2	not significant	not significant	-0.0539664	not detected
CD0687	CD630_06870	50S ribosomal protein L20	rplT	4.2.2	2	not significant	not significant	-0.405876	detected
CD0688	CD630_06880	conserved hypothetical protein		0.0.2	10	not significant	not significant	not detected	not detected
CD0689	CD630_06890	putative nucleotide phosphodiesterase		7.0.0	13	not significant	not significant	-0.852683	not detected
CD0690	CD630_06900	putative nucleotide phosphodiesterase		7.0.0	13	not significant	not significant	not detected	not detected
CD0691	CD630_06910	putative short chain dehydrogenase/reductase,SDR family		3.5.3	1	not significant	not significant	not detected	not detected
CD0692	CD630_06920	putative metallo-hydrolase/oxidoreductase		7.0.0	13	7.55166e-05	-1.18518	not detected	not detected
CD0693	CD630_06930	Transcriptional regulator, MerR family		6.3.12	9	not significant	not significant	not detected	not detected
CD0694	CD630_06940	Transcriptional regulator, TetR family		6.3.8	9	not significant	not significant	not detected	not detected
CD0694A	CD630_06941	conserved hypothetical protein		0.0.2	10	not significant	not significant	not detected	not detected
CD0695	CD630_06950	putative exported metalloendopeptidase		2.1.4	5	not significant	not significant	not detected	not detected
CD0696	CD630_06960	putative cation transport protein, Trk family		1.5.2	3	not significant	not significant	not detected	not detected
CD0697	CD630_06970	putative regulator of K+ conductance		1.5.2	9	not significant	not significant	not detected	not detected
CD0698	CD630_06980	putative tRNA/rRNA methyltransferase, SpoU		2.2.11	2	not significant	not significant	not detected	not detected
CD0699	CD630_06990	Phenylalanyl-tRNA synthetase alpha chain (Phenylalanine--tRNA ligase alpha chain) (PheRS)	pheS	2.2.1	2	not significant	not significant	0.188848	not detected
CD0700	CD630_07000	Phenylalanyl-tRNA synthetase subunit beta (Phenylalanine--tRNA ligase beta chain) (PheRS)	pheT	2.2.1	2	not significant	not significant	0.0174408	detected
CD0701	CD630_07010	putative cell-division protein		1.7.1	0	not significant	not significant	-0.100115	not detected
CD0702	CD630_07020	putative membrane protein, DUF1275 family		4.1.6	3	not significant	not significant	not detected	not detected
CD0703	CD630_07030	putative peptidase, U32 family		2.1.4	5	not significant	not significant	-0.10608	not detected
CD0704	CD630_07040	putative metal-dependent phosphohydrolase		7.0.0	13	not significant	not significant	-1.19538	not detected
CD0705	CD630_07050	putative hydrolase, NUDIX family		3.4.0	6	not significant	not significant	not detected	not detected
CD0706	CD630_07060	4fe-4s binding domain protein		3.5.3	1	not significant	not significant	0.173278	not detected
CD0707	CD630_07070	putative diguanylate kinase signaling protein		6.5.0	9	not significant	not significant	not detected	not detected
CD0708	CD630_07080	Peptidase D, aminoacyl-histidine dipeptidase	pepD	2.1.4	5	not significant	not significant	0.0476588	detected
CD0709	CD630_07090	DNA mismatch repair protein	mutS2	2.2.3	2	not significant	not significant	0.114239	not detected
CD0710	CD630_07100	conserved hypothetical protein, DUF523 family		0.0.2	10	not significant	not significant	not detected	not detected
CD0711	CD630_07110	Arginyl-tRNA synthetase (Arginine--tRNA ligase) (ArgRS)	argS	2.2.1	2	not significant	not significant	0.382886	not detected
CD0712	CD630_07120	conserved hypothetical protein		0.0.2	10	not significant	not significant	-0.377424	not detected
CD0712A	CD630_07121	conserved hypothetical protein		0.0.2	10	not significant	not significant	-0.440243	not detected
CD0713	CD630_07130	putative radical SAM domain-containing protein		3.3.16	7	not significant	not significant	0.182572	not detected
CD0714	CD630_07140	tetratricopeptide repeat protein		7.0.0	13	not significant	not significant	-0.0338919	not detected
CD0714A	CD630_07141	Fragment of sugar O-acetyltransferase (C-terminal region)		3.4.3	11	not significant	not significant	not detected	not detected
CD0715	CD630_07150	Phosphate butyryltransferase (Phosphotransbutyrylase)	ptb1	3.5.4	1	0.00137247	0.823554	0.326423	not detected
CD0716	CD630_07160	Bifunctional carbon monoxide dehydrogenase/acetyl-CoA synthase (CODH)	cooS1	3.5.2	1	not significant	not significant	-0.708569	not detected
CD0717	CD630_07170	Bifunctional carbon monoxide dehydrogenase/acetyl-CoA synthase, accessory protein		3.5.2	1	not significant	not significant	-0.0430318	not detected
CD0718	CD630_07180	Formate--tetrahydrofolate ligase (Formyltetrahydrofolate synthetase) (FHS) (FTHFS)	fhs	3.2.5	7	not significant	not significant	0.429951	not detected
CD0719	CD630_07190	Methenyltetrahydrofolate cyclohydrolase (5,10-methenyltetrahydrofolate 5-hydrolase)	fchA	3.2.5	7	not significant	not significant	0.139215	not detected
CD0720	CD630_07200	Bifunctional protein folD [Includes: Methylenetetrahydrofolate dehydrogenase ; Methenyltetrahydrofolate cyclohydrolase]	folD	3.2.5	7	not significant	not significant	0.113029	not detected
CD0721	CD630_07210	uncharacterised protein		7.0.0	13	0.000797356	0.737432	not detected	not detected
CD0722	CD630_07220	5,10-methylenetetrahydrofolate reductase	metF	3.2.5	7	not significant	not significant	-1.24966	not detected
CD0723	CD630_07230	Bifunctional carbon monoxide dehydrogenase/acetyl-CoA synthase, dihydrolipoyl dehydrogenase subunit		3.5.0	1	not significant	not significant	-0.306805	not detected
CD0724	CD630_07240	Bifunctional carbon monoxide dehydrogenase/acetyl-CoA synthase,nickel-inserting subunit		3.5.0	1	not significant	not significant	0.183416	not detected
CD0725	CD630_07250	Bifunctional carbon monoxide dehydrogenase/acetyl-CoA synthase, subunit delta		3.5.0	1	not significant	not significant	-0.15991	not detected
CD0726	CD630_07260	Bifunctional carbon monoxide dehydrogenase/acetyl-CoA synthase, delta subunit		3.5.0	1	not significant	not significant	0.00507611	not detected
CD0727	CD630_07270	Bifunctional carbon monoxide dehydrogenase/acetyl-CoA synthase, methyltransferase subunit		3.5.0	1	not significant	not significant	-1.22312	not detected
CD0728	CD630_07280	Bifunctional carbon monoxide dehydrogenase/acetyl-CoA synthase, subunit alpha/beta		3.5.0	1	not significant	not significant	-0.419506	not detected
CD0729	CD630_07290	Glycine cleavage system H protein	gcvH	3.4.2	6	not significant	not significant	-0.107084	detected
CD0730	CD630_07300	putative iron-sulfur protein		3.5.3	1	not significant	not significant	-0.438393	not detected
CD0731	CD630_07310	putative radical SAM superfamily protein		3.3.16	7	not significant	not significant	not detected	not detected
CD0732	CD630_07320	putative radical SAM superfamily protein		3.3.16	7	not significant	not significant	not detected	not detected
CD0733	CD630_07330	putative biotin/lipoate-protein ligase		3.2.0	7	not significant	not significant	not detected	not detected
CD0734	CD630_07340	conserved hypothetical protein		0.0.2	10	not significant	not significant	-0.329866	not detected
CD0735	CD630_07350	conserved hypothetical protein		0.0.2	10	not significant	not significant	-0.56326	not detected
CD0736	CD630_07360	uncharacterised protein		7.0.0	13	not significant	not significant	-0.990936	not detected
CD0737	CD630_07370	Histidinol-phosphatase (HolPase)	hisK	3.1.10	7	not significant	not significant	not detected	not detected
CD0738	CD630_07380	putative exported protein		4.1.7	3	not significant	not significant	not detected	not detected
CD0739	CD630_07390	putative exported protein		4.1.7	3	not significant	not significant	not detected	not detected
CD0740	CD630_07400	putative pyridoxal phosphate-dependent aminotransferase		3.3.20	7	not significant	not significant	not detected	not detected
CD0741	CD630_07410	Glycerol kinase (GK)	glpK1	3.3.8	7	not significant	not significant	not detected	not detected
CD0742	CD630_07420	putative ethanolamine transporter		1.5.1	3	not significant	not significant	not detected	not detected
CD0743	CD630_07430	Transcriptional regulator, DeoR family		6.3.10	9	not significant	not significant	not detected	not detected
CD0744	CD630_07440	putative MotA/TolQ/ExbB proton channel		1.1.1	0	0.00154819	-1.16952	not detected	not detected
CD0745	CD630_07450	putative OmpA/MotB proton channel		1.1.1	0	2.46114e-05	-1.08925	not detected	not detected
CD0746	CD630_07460	putative membrane protein		4.1.6	3	not significant	not significant	not detected	not detected
CD0747	CD630_07470	putative lipoprotein		4.1.7	3	not significant	not significant	0.1745	not detected
CD0748	CD630_07480	putative diguanylate kinase signaling protein		6.5.0	9	not significant	not significant	0.237462	not detected
CD0749	CD630_07490	putative DNA helicase, UvrD/REP type		2.2.3	2	not significant	not significant	not detected	not detected
CD0750	CD630_07500	ABC-type transport system, aminoacid-family extracellular solute-binding protein		1.5.1	3	not significant	not significant	-0.55712	not detected
CD0751	CD630_07510	ABC-type transport system, aminoacid-family permease		1.5.1	3	not significant	not significant	not detected	not detected
CD0752	CD630_07520	ABC-type transport system, aminoacid-family ATP-binding protein		1.5.1	3	not significant	not significant	-0.341756	not detected
CD0753	CD630_07530	Cysteine desulfurase	iscS1	3.3.20	7	not significant	not significant	0.141384	not detected
CD0754	CD630_07540	Thiamine biosynthesis protein ThiI	thiI	3.2.14	7	not significant	not significant	0.459657	not detected
CD0755	CD630_07550	putative cell surface protein		5.1.5	0	not significant	not significant	not detected	not detected
CD0756	CD630_07560	putative nitroreductase		7.0.0	13	not significant	not significant	-0.849287	not detected
CD0757	CD630_07570	putative diguanylate kinase signaling protein		6.5.0	9	not significant	not significant	not detected	not detected
CD0758	CD630_07580	Pyruvate formate-lyase activating enzyme	pflA	3.5.2	1	0.000358503	1.07635	0.609687	not detected
CD0759	CD630_07590	Formate acetyltransferase (Pyruvate formate-lyase)	plfB	3.5.2	1	6.08097e-21	1.65781	0.88734	detected
CD0760	CD630_07600	putative Ca2+/Na+ antiporter		1.5.2	3	6.94114e-05	-1.22482	not detected	not detected
CD0761	CD630_07610	putative ATP-dependent RNA helicase		2.2.11	2	not significant	not significant	-0.107304	detected
CD0762	CD630_07620	Transcription antiterminator, PTS operon regulator	srlR	6.5.0	9	not significant	not significant	not detected	not detected
CD0763	CD630_07630	Sorbitol operon activator protein (Glucitol)	srlM	6.5.0	9	not significant	not significant	not detected	not detected
CD0764	CD630_07640	PTS system, sorbitol-specific IIC component (Glucitol)	srlA	1.5.3	3	not significant	not significant	not detected	not detected
CD0765	CD630_07650	PTS system, sorbitol-specific IIB N-terminal component (Glucitol)	srlEa	1.5.3	3	not significant	not significant	0.318848	not detected
CD0766	CD630_07660	PTS system, sorbitol-specific IIB C-terminal component (Glucitol)	srlEb	1.5.3	3	not significant	not significant	not detected	not detected
CD0767	CD630_07670	PTS system, sorbitol-specific IIA component (Glucitol)	srlB	1.5.3	3	not significant	not significant	0.204141	not detected
CD0768	CD630_07680	Sorbitol 6-phosphate 2-dehydrogenase (Glucitol)	srlD	3.4.3	6	not significant	not significant	0.378971	not detected
CD0769	CD630_07690	putative oxidoreductase subunit		3.5.3	1	not significant	not significant	not detected	not detected
CD0770	CD630_07700	Anti-sigma F factor antagonist	spoIIAA	6.1.2	0	1.74894e-05	-2.09105	-1.93446	not detected
CD0771	CD630_07710	Anti-sigma F factor (Stage II sporulation protein AB)	spoIIAB	6.1.2	0	1.76015e-08	-1.55346	-1.57553	not detected
CD0772	CD630_07720	RNA polymerase sigma-F factor	sigF	6.2.1	0	1.15002e-08	-1.56906	not detected	not detected
CD0773	CD630_07730	Stage V sporulation protein AC	spoVAC	1.8.1	0	not significant	not significant	not detected	not detected
CD0774	CD630_07740	Stage V sporulation protein AD	spoVAD	1.8.1	0	not significant	not significant	not detected	detected
CD0775	CD630_07750	Stage V sporulation protein AE	spoVAE	1.8.1	0	not significant	not significant	not detected	not detected
CD0776	CD630_07760	Transcriptional regulator, LacI family		6.3.5	9	not significant	not significant	-0.655982	not detected
CD0777	CD630_07770	putative membrane protein		4.1.6	3	not significant	not significant	not detected	not detected
CD0778	CD630_07780	conserved hypothetical protein		0.0.2	10	not significant	not significant	not detected	not detected
CD0779	CD630_07790	putative amidohydrolase, M20D peptidase family		2.1.4	5	not significant	not significant	0.504519	not detected
CD0780	CD630_07800	conserved hypothetical protein, DUF1177 family		0.0.2	10	not significant	not significant	0.341133	not detected
CD0781	CD630_07810	putative penicillin-binding protein		1.4.3	0	not significant	not significant	-0.0299552	detected
CD0782	CD630_07820	putative sporulation protein YunB	yunB	1.8.1	0	not significant	not significant	not detected	not detected
CD0783	CD630_07830	Stage IV sporulation protein SpoIVB, S55 peptidase family	spoIVB2	1.8.1	0	not significant	not significant	not detected	not detected
CD0784	CD630_07840	putative N-acetylmuramoyl-L-alanine amidase		4.1.9	3	not significant	not significant	not detected	not detected
CD0785	CD630_07850	ABC-type transport system, ATP-binding protein		1.5.5	3	not significant	not significant	0.236185	not detected
CD0786	CD630_07860	putative membrane protein		4.1.6	3	not significant	not significant	not detected	not detected
CD0787	CD630_07870	putative metal-binding protein		7.0.0	13	not significant	not significant	not detected	not detected
CD0788	CD630_07880	putative GTP-binding protein, HflX type		7.0.0	13	3.86325e-05	-0.968365	0.0724057	not detected
CD0789	CD630_07890	conserved hypothetical protein		0.0.2	10	not significant	not significant	not significant	not detected
CD0790	CD630_07900	putative hydrolase, NUDIX family		3.4.0	6	not significant	not significant	-0.52176	not detected
CD0791	CD630_07910	conserved hypothetical protein, UPF0029 family		0.0.2	10	not significant	not significant	0.265263	not detected
CD0792	CD630_07920	putative membrane protein, DUF81 family		4.1.6	3	not significant	not significant	not detected	not detected
CD0793	CD630_07930	putative membrane protein, DUF81 family		4.1.6	3	not significant	not significant	not detected	not detected
CD0794	CD630_07940	NH3-dependent NAD(+) synthetase	nadE	3.2.11	7	not significant	not significant	0.215641	not detected
CD0795	CD630_07950	probable transcriptional regulatory protein		6.5.0	9	not significant	not significant	-0.0096208	detected
CD0796	CD630_07960	Transcriptional regulator, LacI family		6.3.5	9	not significant	not significant	-0.107118	not detected
CD0797	CD630_07970	putative pyruvate carboxyltransferase		3.5.4	1	not significant	not significant	not detected	not detected
CD0798	CD630_07980	putative membrane protein		4.1.6	3	not significant	not significant	not detected	not detected
CD0799	CD630_07990	putative beta-alanine CoA-transferase, family III		3.5.4	1	not significant	not significant	not detected	not detected
CD0800	CD630_08000	3-hydroxybutyryl-CoA dehydratase (Crotonase)	crt1	3.5.4	1	not significant	not significant	not detected	not detected
CD0801	CD630_08010	putative permease, divalent anion symporter family		1.5.5	3	not significant	not significant	not detected	not detected
CD0802	CD630_08020	putative CoA-transferase, family III		3.5.4	1	not significant	not significant	not detected	not detected
CD0803	CD630_08030	putative acyl-CoA dehydrogenase		3.5.4	1	not significant	not significant	not detected	not detected
CD0804	CD630_08040	Electron transfer flavoprotein beta-subunit,core	etfB2	3.5.4	1	not significant	not significant	not detected	not detected
CD0805	CD630_08050	Electron transfer flavoprotein alpha-subunit	etfA2	3.5.4	1	not significant	not significant	not detected	not detected
CD0806	CD630_08060	Transcriptional regulator, sigma-54-dependent		6.5.0	9	not significant	not significant	not detected	not detected
CD0807	CD630_08070	uncharacterised protein		7.0.0	13	not significant	not significant	0.0926955	detected
CD0808	CD630_08080	conserved hypothetical protein		0.0.2	10	not significant	not significant	not detected	not detected
CD0809	CD630_08090	conserved hypothetical protein		0.0.2	10	not significant	not significant	not detected	not detected
CD0810	CD630_08100	putative flavodoxin/nitric oxide synthase		3.5.3	1	not significant	not significant	-0.28285	detected
CD0811	CD630_08110	putative signaling protein		6.5.0	9	not significant	not significant	not detected	not detected
CD0812	CD630_08120	putative universal stress protein A (UspA)		1.6.1	0	not significant	not significant	0.105694	detected
CD0813	CD630_08130	putative PTS system, IIB component		1.5.3	3	not significant	not significant	-0.254079	not detected
CD0814	CD630_08140	Transcriptional regulator, GntR family		6.3.3	9	not significant	not significant	not detected	not detected
CD0815	CD630_08150	Transporter, Major Facilitator Superfamily (MFS)		1.5.5	3	not significant	not significant	not detected	not detected
CD0816	CD630_08160	PTS system, beta-glucoside-specific IIABC component, bglF1	bglF1	1.5.3	3	1.74894e-05	-1.02025	not detected	not detected
CD0817	CD630_08170	Transposase-like protein B	tlpB1	5.1.4	12	not significant	not significant	not detected	not detected
CD0818	CD630_08180	6-phospho-beta-glucosidase		3.4.3	6	0.00209517	-0.739983	0.00852627	not detected
CD0819	CD630_08190	Transcription antiterminator, PTS operon regulator		6.5.0	9	not significant	not significant	not detected	not detected
CD0820	CD630_08200	Two-component response regulator		6.1.2	9	0.00688963	-0.755373	not detected	not detected
CD0821	CD630_08210	Two-component sensor histidine kinase		6.1.1	9	not significant	not significant	not detected	not detected
CD0822	CD630_08220	ABC-type transport system, multidrug-family ATP-binding protein		1.4.1	0	not significant	not significant	not detected	not detected
CD0823	CD630_08230	ABC-type transport system, multidrug-family permease		1.4.1	0	not significant	not significant	not detected	not detected
CD0824	CD630_08240	ABC-type transport system, multidrug-family permease		1.4.1	0	not significant	not significant	not detected	not detected
CD0825	CD630_08250	Rubrerythrin	rbr	1.4.2	0	not significant	not significant	-0.0644825	detected
CD0826	CD630_08260	putative ferric-uptake regulator		6.5.0	9	not significant	not significant	-0.07169	not detected
CD0827	CD630_08270	Rubredoxin oxidoreductase (desulfoferrodoxin)	rbo	1.4.2	0	not significant	not significant	0.0868478	not detected
CD0828	CD630_08280	putative oxidative stress glutamate synthase		1.4.2	0	not significant	not significant	0.10386	not detected
CD0829	CD630_08290	putative metallo-beta-lactamase superfamily protein		1.4.3	0	not significant	not significant	0.451764	not detected
CD0830	CD630_08300	putative membrane protein		4.1.6	3	not significant	not significant	0.171557	not detected
CD0831	CD630_08310	putative ATP-dependent RNA helicase		2.2.11	2	not significant	not significant	0.0304138	not detected
CD0832	CD630_08320	Trans-homoaconitate synthase	aksA	3.3.15	7	not significant	not significant	-0.617181	not detected
CD0833	CD630_08330	Aconitate hydratase (Citrate hydro-lyase)	acnB	3.3.0	7	not significant	not significant	-0.575833	not detected
CD0834	CD630_08340	Isocitrate dehydrogenase NAD-dependent	icd	3.3.21	7	not significant	not significant	-0.754928	not detected
CD0835	CD630_08350	Transcriptional regulator, MarR family		6.3.7	9	not significant	not significant	-0.0369349	not detected
CD0836	CD630_08360	putative acetyltransferase		7.0.0	13	not significant	not significant	0.278627	not detected
CD0837	CD630_08370	putative nitroreductase		7.0.0	13	not significant	not significant	-0.459189	not detected
CD0838	CD630_08380	putative DNA-binding protein		7.0.0	13	not significant	not significant	-2.15413	not detected
CD0839	CD630_08390	putative membrane protein		4.1.6	3	0.00814495	-0.694568	not detected	not detected
CD0840	CD630_08400	putative isomerase/hydrolase		7.0.0	13	not significant	not significant	0.289931	not detected
CD0841	CD630_08410	5-aminoimidazole-4-carboxamide ribonucleotide transformylase		3.7.1	7	not significant	not significant	0.296775	not detected
CD0842	CD630_08420	conserved hypothetical protein		0.0.2	10	not significant	not significant	not detected	not detected
CD0843	CD630_08430	putative glycosyl transferase, group 1		4.1.8	3	not significant	not significant	not detected	not detected
CD0844	CD630_08440	putative cell wall-binding protein cwp25	cwp25	4.1.8	3	not significant	not significant	-0.477264	not detected
CD0845	CD630_08450	putative nuclease		7.0.0	13	not significant	not significant	not detected	not detected
CD0846	CD630_08460	conserved hypothetical protein		0.0.2	10	not significant	not significant	not detected	not detected
CD0847	CD630_08470	conserved hypothetical protein		0.0.2	10	not significant	not significant	not detected	not detected
CD0848	CD630_08480	conserved hypothetical protein		0.0.2	10	not significant	not significant	not detected	not detected
CD0849	CD630_08490	putative glutamate carboxypeptidase		2.1.4	5	not significant	not significant	0.292875	not detected
CD0850	CD630_08500	putative NifU-like protein		7.0.0	13	not significant	not significant	-0.68966	not detected
CD0851	CD630_08510	putative membrane protein		4.1.6	3	not significant	not significant	not detected	not detected
CD0852	CD630_08520	Transcriptional regulator, MarR family		6.3.7	9	not significant	not significant	not detected	not detected
CD0853	CD630_08530	ABC-type transport system, oligopeptide-family permease	oppB	1.8.1	0	not significant	not significant	not detected	not detected
CD0854	CD630_08540	ABC-type transport system, oligopeptide-family permease	oppC	1.8.1	0	not significant	not significant	not detected	not detected
CD0855	CD630_08550	ABC-type transport system, oligopeptide-family extracellular solute-binding protein	oppA	1.8.1	0	not significant	not significant	-0.744309	not detected
CD0856	CD630_08560	ABC-type transport system, ATP-binding component	oppD	1.8.1	0	not significant	not significant	not detected	not detected
CD0857	CD630_08570	Fragment of ABC-type transport system,oligopeptide-family ATP-binding protein	oppF	1.8.1	11	not significant	not significant	not detected	not detected
CD0858	CD630_08580	Fragment of transcriptional regulator,sigma-54-dependent		6.5.0	11	not significant	not significant	not detected	not detected
CD0860	CD630_08600	conserved hypothetical protein		0.0.2	10	not significant	not significant	not detected	not detected
CD0861	CD630_08610	PTS system, lactose/cellobiose-family IIB component		1.5.3	3	not significant	not significant	not detected	not detected
CD0862	CD630_08620	PTS system, lactose/cellobiose-family IIC membrane component		1.5.3	3	not significant	not significant	not detected	not detected
CD0863	CD630_08630	PTS system, lactose/cellobiose-family IIA component		1.5.3	3	not significant	not significant	not detected	not detected
CD0864	CD630_08640	Maltose-6'-phosphate glucosidase		3.4.3	6	not significant	not significant	not detected	not detected
CD0865	CD630_08650	putative ADP-ribose binding protein		7.0.0	13	0.000295775	-0.863552	-0.184655	not detected
CD0866	CD630_08660	uncharacterised protein		7.0.0	13	3.16214e-05	-0.99454	not detected	not detected
CD0867	CD630_08670	conserved hypothetical protein		0.0.2	10	not significant	not significant	not detected	not detected
CD0868	CD630_08680	dna binding domain, excisionase family		2.2.3	2	not significant	not significant	-0.158273	not detected
CD0869	CD630_08690	ABC-type transport system, molybdenum-specific extracellular solute-binding protein	modA	1.5.5	3	not significant	not significant	-0.617488	not detected
CD0870	CD630_08700	ABC-type transport system, molybdenum-specific permease	modB	1.5.5	3	not significant	not significant	not detected	not detected
CD0871	CD630_08710	ABC-type transport system, molybdenum-specific ATP-binding protein	modC	1.5.5	3	not significant	not significant	not detected	not detected
CD0872	CD630_08720	maltose O-acetyltransferase	maa	3.4.3	6	not significant	not significant	not detected	not detected
CD0873	CD630_08730	ABC-type transport system, sugar-family extracellular solute-binding protein		1.5.3	3	not significant	not significant	-1.16985	detected
CD0874	CD630_08740	ABC-type transport system, sugar-family ATP-binding protein		1.5.3	3	4.25332e-06	-1.25078	not detected	not detected
CD0875	CD630_08750	ABC-type transport system, sugar-family permease		1.5.3	3	0.000675987	-1.18244	not detected	not detected
CD0876	CD630_08760	ABC-type transport system, sugar-family extracellular solute-binding protein		1.5.3	3	not significant	not significant	-0.111613	not detected
CD0877	CD630_08770	ABC-type transport system, sugar-family ATP-binding protein		1.5.3	3	0.00179906	-1.0388	-0.475088	not detected
CD0878	CD630_08780	ABC-type transport system, sugar-specific permease		1.5.3	3	3.47154e-05	-1.21921	not detected	not detected
CD0879	CD630_08790	putative carbohydrate kinase		7.0.0	13	not significant	not significant	0.421817	not detected
CD0880	CD630_08800	putative protease		2.1.4	5	not significant	not significant	-0.437191	not detected
CD0881	CD630_08810	putative protein modulating protease activity		4.1.6	3	not significant	not significant	-0.0424028	detected
CD0882	CD630_08820	Glucose-1-phosphate adenylyltransferase	glgC	2.2.8	7	not significant	not significant	-0.949073	not detected
CD0883	CD630_08830	Glycogen biosynthesis protein	glgD	2.2.8	7	0.00817983	-0.81443	not detected	not detected
CD0884	CD630_08840	Glycogen synthase (Starch [bacterial glycogen] synthase)	glgA	2.2.8	7	not significant	not significant	-0.128925	not detected
CD0885	CD630_08850	Glycogen phosphorylase	glgP	2.2.8	7	0.00718152	-0.642362	not detected	not detected
CD0886	CD630_08860	putative alpha-amylase		2.1.3	5	not significant	not significant	-0.742809	not detected
CD0887	CD630_08870	Transcriptional regulator, GntR family		6.3.3	9	not significant	not significant	0.261921	not detected
CD0888	CD630_08880	Arginine decarboxylase	speA	3.3.14	7	not significant	not significant	not detected	not detected
CD0889	CD630_08890	S-adenosylmethionine decarboxylase proenzyme	speH	3.3.14	7	not significant	not significant	not detected	not detected
CD0890	CD630_08900	Spermidine synthase	speE	3.3.14	7	not significant	not significant	-0.252106	not detected
CD0891	CD630_08910	Agmatinase (Agmatine ureohydrolase) (AUH)	speB	3.3.14	7	not significant	not significant	not detected	not detected
CD0892	CD630_08920	Cold shock protein	cspA	1.6.1	0	not significant	not significant	-0.594147	not detected
CD0893	CD630_08930	putative iron-dependent hydrogenase		3.5.3	1	5.77675e-14	1.4236	0.840264	not detected
CD0894	CD630_08940	putative iron-dependent hydrogenase		3.5.3	1	not significant	not significant	0.567875	not detected
CD0895	CD630_08950	Metallo-beta-lactamase superfamily exported protein		1.4.3	0	not significant	not significant	not detected	not detected
CD0896	CD630_08960	conserved hypothetical protein		0.0.2	10	not significant	not significant	not detected	not detected
CD0897	CD630_08970	uncharacterised protein		7.0.0	13	not significant	not significant	-0.717424	not detected
CD0898	CD630_08980	conserved hypothetical protein		0.0.2	10	not significant	not significant	-0.225819	not detected
CD0899	CD630_08990	DNA polymerase IV (Pol IV)	dinB	2.2.3	2	not significant	not significant	not detected	not detected
CD0900	CD630_09000	ABC-type transport system, glycine betaine/carnitine/choline ATP-binding protein	opuCA	1.6.2	0	not significant	not significant	-0.345018	not detected
CD0901	CD630_09010	ABC-type transport system, glycine betaine/carnitine/choline permease	opuCC	1.6.2	0	not significant	not significant	-0.399774	not detected
CD0902	CD630_09020	putative cation efflux protein		1.5.2	3	not significant	not significant	not detected	not detected
CD0903	CD630_09030	Fragment of putative oxydoreductase		3.5.3	11	not significant	not significant	not detected	not detected
CD0904	CD630_09040	putative phage integrase		5.1.2	12	not significant	not significant	not detected	not detected
CD0905	CD630_09050	putative phage protein		5.1.2	12	not significant	not significant	0.0892637	not detected
CD0906	CD630_09060	putative phage DNA-binding protein		5.1.2	12	not significant	not significant	not detected	not detected
CD0907	CD630_09070	Transcriptional regulator, Phage-type		5.1.2	12	not significant	not significant	-0.457188	not detected
CD0907A	CD630_09071	Transcriptional regulator, Phage-type		5.1.2	12	not significant	not significant	not detected	not detected
CD0908	CD630_09080	putative phage protein		5.1.2	12	not significant	not significant	not detected	not detected
CD0909	CD630_09090	putative phage protein		5.1.2	12	not significant	not significant	not detected	not detected
CD0910	CD630_09100	putative phage protein		5.1.2	12	not significant	not significant	0.145346	not detected
CD0911	CD630_09110	Transcriptional regulator, Phage-type		5.1.2	12	not significant	not significant	not detected	not detected
CD0912	CD630_09120	putative phage DNA-binding protein		5.1.2	12	not significant	not significant	not detected	not detected
CD0913	CD630_09130	putative phage protein		5.1.2	12	not significant	not significant	not detected	not detected
CD0914	CD630_09140	putative phage protein		5.1.2	12	not significant	not significant	not detected	not detected
CD0915	CD630_09150	putative phage protein		5.1.2	12	not significant	not significant	not detected	not detected
CD0916	CD630_09160	putative phage protein involved in bacteriophage resistance		5.1.2	12	not significant	not significant	not detected	not detected
CD0917	CD630_09170	putative phage recombination protein Bet		5.1.2	12	not significant	not significant	not detected	not detected
CD0918	CD630_09180	putative phage protein		5.1.2	12	not significant	not significant	not detected	not detected
CD0919	CD630_09190	putative phage protein		5.1.2	12	not significant	not significant	not detected	not detected
CD0920	CD630_09200	putative phage protein		5.1.2	12	not significant	not significant	not detected	not detected
CD0921	CD630_09210	putative phage protein		5.1.2	12	not significant	not significant	not detected	not detected
CD0922	CD630_09220	putative phage protein		5.1.2	12	not significant	not significant	not detected	not detected
CD0923	CD630_09230	putative phage protein		5.1.2	12	not significant	not significant	not detected	not detected
CD0923A	CD630_09231	putative phage protein		5.1.2	12	not significant	not significant	not detected	not detected
CD0924	CD630_09240	putative phage protein		5.1.2	12	not significant	not significant	not detected	not detected
CD0924A	CD630_09241	putative phage protein		5.1.2	12	not significant	not significant	not detected	not detected
CD0925	CD630_09250	putative phage protein		5.1.2	12	not significant	not significant	not detected	not detected
CD0926	CD630_09260	putative phage protein		5.1.2	12	not significant	not significant	not detected	not detected
CD0927	CD630_09270	putative phage DNA modification methylase		2.2.3	12	not significant	not significant	not detected	not detected
CD0928	CD630_09280	putative phage protein		5.1.2	12	not significant	not significant	not detected	not detected
CD0929	CD630_09290	putative phage protein		5.1.2	12	not significant	not significant	not detected	not detected
CD0930	CD630_09300	putative phage reductase		5.1.2	12	not significant	not significant	not detected	not detected
CD0930A	CD630_09301	putative phage protein		5.1.2	12	not significant	not significant	not detected	not detected
CD0931	CD630_09310	putative phage protein		5.1.2	12	not significant	not significant	not detected	not detected
CD0932	CD630_09320	putative phage protein		5.1.2	12	not significant	not significant	not detected	not detected
CD0933	CD630_09330	putative phage protein		5.1.2	12	not significant	not significant	not detected	not detected
CD0934	CD630_09340	putative phage protein		5.1.2	12	not significant	not significant	not detected	not detected
CD0934A	CD630_09341	putative phage protein		5.1.2	12	not significant	not significant	not detected	not detected
CD0935	CD630_09350	putative S-adenosyl-L-methionine-dependent methyltransferase		7.0.0	13	not significant	not significant	not detected	not detected
CD0936	CD630_09360	putative phage endodeoxyribonuclease		5.1.2	12	not significant	not significant	not detected	not detected
CD0937	CD630_09370	putative phage anti-repressor		5.1.2	12	not significant	not significant	not detected	not detected
CD0938	CD630_09380	putative phage protein		5.1.2	12	not significant	not significant	not detected	not detected
CD0939	CD630_09390	putative phage protein		5.1.2	12	4.60883e-05	1.8338	not detected	detected
CD0940	CD630_09400	putative phage protein		5.1.2	12	not significant	not significant	-0.0888552	detected
CD0940A	CD630_09401	putative phage protein		5.1.2	12	3.1878e-06	-1.57702	not detected	not detected
CD0941	CD630_09410	putative phage protein		5.1.2	12	1.3992e-12	-1.55167	not detected	not detected
CD0942	CD630_09420	putative phage protein		5.1.2	12	not significant	not significant	-2.632	not detected
CD0943	CD630_09430	putative phage DNA-binding protein		5.1.2	12	not significant	not significant	not detected	not detected
CD0944	CD630_09440	putative phage terminase, large subunit		5.1.2	12	not significant	not significant	not detected	not detected
CD0945	CD630_09450	putative phage portal protein		5.1.2	12	not significant	not significant	not detected	not detected
CD0946	CD630_09460	putative phage minor head protein		5.1.2	12	not significant	not significant	not detected	not detected
CD0946A	CD630_09461	putative phage protein		5.1.2	12	not significant	not significant	not detected	not detected
CD0947	CD630_09470	putative phage scaffold protein		5.1.2	12	not significant	not significant	not detected	not detected
CD0948	CD630_09480	putative phage major capsid protein		5.1.2	12	not significant	not significant	not detected	not detected
CD0949	CD630_09490	putative phage protein		5.1.2	12	not significant	not significant	not detected	not detected
CD0950	CD630_09500	putative phage protein		5.1.2	12	not significant	not significant	not detected	not detected
CD0951	CD630_09510	putative phage protein		5.1.2	12	not significant	not significant	not detected	not detected
CD0952	CD630_09520	putative phage protein		5.1.2	12	not significant	not significant	not detected	not detected
CD0953	CD630_09530	putative phage protein		5.1.2	12	not significant	not significant	not detected	not detected
CD0953A	CD630_09531	putative phage protein		5.1.2	12	not significant	not significant	not detected	not detected
CD0954	CD630_09540	putative phage protein		5.1.2	12	not significant	not significant	not detected	not detected
CD0955	CD630_09550	putative phage protein		5.1.2	12	not significant	not significant	not detected	not detected
CD0956	CD630_09560	putative XkdN-like phage protein		5.1.2	12	not significant	not significant	not detected	not detected
CD0956A	CD630_09561	putative phage protein		5.1.2	12	not significant	not significant	not detected	not detected
CD0956B	CD630_09562	putative phage protein		5.1.2	12	not significant	not significant	not detected	not detected
CD0957	CD630_09570	putative phage lipoprotein		5.1.2	12	not significant	not significant	-0.56058	not detected
CD0958	CD630_09580	putative phage protein		5.1.2	12	not significant	not significant	-0.450686	not detected
CD0959	CD630_09590	putative phage tail tape measure protein		5.1.2	12	not significant	not significant	not detected	not detected
CD0960	CD630_09600	putative phage cell wall hydrolase		5.1.2	12	not significant	not significant	not detected	not detected
CD0961	CD630_09610	putative phage cell wall hydrolase		5.1.2	12	not significant	not significant	not detected	not detected
CD0962	CD630_09620	putative phage protein		5.1.2	12	not significant	not significant	not detected	not detected
CD0963	CD630_09630	putative phage protein		5.1.2	12	not significant	not significant	not detected	not detected
CD0964	CD630_09640	putative phage baseplate assembly protein		5.1.2	12	not significant	not significant	not detected	not detected
CD0965	CD630_09650	putative phage protein		5.1.2	12	not significant	not significant	not detected	not detected
CD0966	CD630_09660	putative phage tail fiber protein		5.1.2	12	not significant	not significant	not detected	not detected
CD0967	CD630_09670	putative phage protein		5.1.2	12	not significant	not significant	not detected	not detected
CD0968	CD630_09680	putative phage protein		5.1.2	12	not significant	not significant	not detected	not detected
CD0969	CD630_09690	putative phage protein		5.1.2	12	not significant	not significant	not detected	not detected
CD0970	CD630_09700	putative phage protein		5.1.2	12	not significant	not significant	not detected	not detected
CD0971	CD630_09710	putative phage holin protein		5.1.2	12	not significant	not significant	not detected	not detected
CD0972	CD630_09720	putative phage-related cell wall hydrolase (endolysin)		5.1.2	12	not significant	not significant	not detected	not detected
CD0973	CD630_09730	putative phage protein		5.1.2	12	not significant	not significant	not detected	not detected
CD0974	CD630_09740	putative phage protein		5.1.2	12	not significant	not significant	not detected	not detected
CD0975	CD630_09750	putative phage protein		5.1.2	12	not significant	not significant	not detected	not detected
CD0976	CD630_09760	putative phage protein		5.1.2	12	not significant	not significant	-0.00979933	not detected
CD0977	CD630_09770	putative phage protein		5.1.2	12	not significant	not significant	0.165886	not detected
CD0977A	CD630_09771	putative phage protein		5.1.2	12	not significant	not significant	not detected	not detected
CD0977B	CD630_09772	putative phage protein		5.1.2	12	not significant	not significant	not detected	not detected
CD0978	CD630_09780	Transcriptional regulator, beta-lactams repressor Phage-type		5.1.2	12	not significant	not significant	not detected	not detected
CD0979	CD630_09790	Transcriptional regulator, beta-lactams repressor Phage-type		5.1.2	12	not significant	not significant	not detected	not detected
CD0981	CD630_09810	putative membrane protein		4.1.6	3	not significant	not significant	not detected	not detected
CD0982	CD630_09820	putative UbiA prenyltransferase	ubiA	4.1.6	3	not significant	not significant	not detected	not detected
CD0983	CD630_09830	putative hydrolase, HAD superfamily, subfamily IB		3.4.0	6	not significant	not significant	not detected	not detected
CD0984	CD630_09840	putative membrane protein		4.1.6	3	not significant	not significant	not detected	not detected
CD0985	CD630_09850	putative drug/sodium antiporter, MATE family		1.4.3	3	not significant	not significant	not detected	not detected
CD0986	CD630_09860	30S ribosomal protein S1	rpsA	4.2.2	2	not significant	not significant	0.241349	not detected
CD0987	CD630_09870	putative phosphatase/hydrolase		7.0.0	13	not significant	not significant	0.657183	not detected
CD0988	CD630_09880	conserved hypothetical protein		0.0.2	10	not significant	not significant	not detected	not detected
CD0989	CD630_09890	2-isopropylmalate synthase	leuA	3.1.12	7	not significant	not significant	not detected	not detected
CD0990	CD630_09900	3-isopropylmalate dehydratase large subunit	leuC	3.1.12	7	not significant	not significant	not detected	not detected
CD0991	CD630_09910	3-isopropylmalate dehydratase small subunit	leuD	3.1.12	7	not significant	not significant	not detected	not detected
CD0992	CD630_09920	3-isopropylmalate dehydrogenase	leuB	3.1.12	7	not significant	not significant	not detected	not detected
CD0993	CD630_09930	putative thioesterase		7.0.0	13	not significant	not significant	0.0724943	not detected
CD0994	CD630_09940	putative serine-pyruvate aminotransferase		3.3.20	7	not significant	not significant	0.169012	not detected
CD0995	CD630_09950	putative D-3-phosphoglycerate dehydrogenase	serA	3.1.17	7	not significant	not significant	0.0337749	not detected
CD0996	CD630_09960	conserved hypothetical protein		0.0.2	10	not significant	not significant	-0.195755	not detected
CD0997	CD630_09970	Two-component sensor histidine kinase		6.1.1	9	not significant	not significant	not detected	not detected
CD0998	CD630_09980	putative iron-sulfur protein		3.5.3	1	not significant	not significant	not detected	not detected
CD0999	CD630_09990	ABC-type transport system,nitrate/sulfonate/taurine extracellular solute-binding protein		1.5.5	3	not significant	not significant	-0.392859	not detected
CD1000	CD630_10000	ABC-type transport system,nitrate/sulfonate/taurine permease		1.5.5	3	not significant	not significant	not detected	not detected
CD1001	CD630_10010	ABC-type transport system,nitrate/sulfonate/taurine ATP-binding protein		1.5.5	3	not significant	not significant	not detected	not detected
CD1002	CD630_10020	putative nucleotide/oligonucleotide binding protein		7.0.0	13	not significant	not significant	-0.288821	not detected
CD1003	CD630_10030	Fumarate hydratase class I, subunit A	fumA	3.5.4	1	not significant	not significant	-0.386944	not detected
CD1004	CD630_10040	Fumarate hydratase class I, subunit B	fumB	3.5.4	1	not significant	not significant	-0.449062	not detected
CD1005	CD630_10050	putative NAD-dependent malic enzyme		3.4.3	6	not significant	not significant	-0.226812	not detected
CD1006	CD630_10060	putative acyl-CoA N-acyltransferase		7.0.0	13	not significant	not significant	-0.0920084	not detected
CD1007	CD630_10070	conserved hypothetical protein		0.0.2	10	not significant	not significant	not detected	not detected
CD1008	CD630_10080	s1 rna binding domain protein		2.2.11	2	not significant	not significant	-0.125044	not detected
CD1009	CD630_10090	Transcriptional regulator, GntR family		6.3.3	9	not significant	not significant	not detected	not detected
CD1010	CD630_10100	N-acetylglucosamine-6-phosphate deacetylase (GlcNAc 6-P deacetylase)	nagA	3.3.2	7	not significant	not significant	1.07111	not detected
CD1011	CD630_10110	Glucosamine-6-phosphate deaminase	nagB	3.3.2	7	not significant	not significant	0.136855	not detected
CD1012	CD630_10120	putative membrane protein		4.1.6	3	not significant	not significant	not detected	not detected
CD1013	CD630_10130	Two-component response regulator		6.1.2	9	not significant	not significant	not detected	not detected
CD1014	CD630_10140	Two-component sensor histidine kinase		6.1.1	9	not significant	not significant	not detected	not detected
CD1015	CD630_10150	Two-component sensor histidine kinase		6.1.1	9	not significant	not significant	not detected	not detected
CD1016	CD630_10160	Transcriptional regulator, MerR family		6.3.12	9	not significant	not significant	not detected	not detected
CD1017	CD630_10170	ABC-type transport system, multidrug-family ATP-binding protein/permease		1.5.5	3	not significant	not significant	not detected	not detected
CD1018	CD630_10180	ABC-type transport system, multidrug-family ATP-binding protein/permease		1.5.5	3	not significant	not significant	not detected	not detected
CD1019	CD630_10190	conserved hypothetical protein		0.0.2	10	not significant	not significant	not detected	not detected
CD1020	CD630_10200	putative membrane protein		4.1.6	3	not significant	not significant	not detected	not detected
CD1021	CD630_10210	putative spore coat protein		1.8.1	0	not significant	not significant	not detected	not detected
CD1022	CD630_10220	putative membrane protein		4.1.6	3	0.0038557	0.936672	not detected	not detected
CD1023	CD630_10230	putative transcriptional regulator, HTH		6.5.0	9	not significant	not significant	-0.139962	not detected
CD1024	CD630_10240	ABC-type transport system,spermidine/putrescine ATP-binding protein	potA	1.5.1	3	not significant	not significant	0.0145448	not detected
CD1025	CD630_10250	ABC-type transport system,spermidine/putrescine permease	potB	1.5.1	3	not significant	not significant	not detected	not detected
CD1026	CD630_10260	ABC-type transport system,spermidine/putrescine permease	potC	1.5.1	3	not significant	not significant	not detected	not detected
CD1027	CD630_10270	ABC-type transport system,spermidine/putrescine solute-binding protein	potD	1.5.1	3	not significant	not significant	-0.55634	not detected
CD1028	CD630_10280	putative signaling protein		6.5.0	9	not significant	not significant	not detected	not detected
CD1029	CD630_10290	putative cell wall anchored protein		4.1.8	3	not significant	not significant	not detected	not detected
CD1030	CD630_10300	putative glycosyl transferase, family 2		4.1.8	3	not significant	not significant	not detected	not detected
CD1031	CD630_10310	putative cell wall anchored protein		4.1.8	3	not significant	not significant	not detected	not detected
CD1032	CD630_10320	conserved hypothetical protein		0.0.2	10	not significant	not significant	not detected	not detected
CD1033	CD630_10330	UDP-N-acetylglucosamine 2-epimerase (UDP-GlcNAc-2-epimerase)	mnaA	4.1.9	3	not significant	not significant	not detected	not detected
CD1034	CD630_10340	putative mannosyl-glycoprotein endo-beta-N-acetylglucosamidase		4.1.9	3	not significant	not significant	not detected	not detected
CD1035	CD630_10350	putative N-acetylmuramoyl-L-alanine amidase,autolysin cwp16	cwp16	4.1.8	3	not significant	not significant	-0.224303	not detected
CD1036	CD630_10360	putative N-acetylmuramoyl-L-alanine amidase,autolysin cwp17	cwp17	4.1.8	3	not significant	not significant	-0.0760302	not detected
CD1037	CD630_10370	conserved hypothetical protein		0.0.2	10	not significant	not significant	0.340596	not detected
CD1038	CD630_10380	putative helicase, superfamily 1, UvrD-family		2.2.3	2	not significant	not significant	not detected	not detected
CD1039	CD630_10390	conserved hypothetical protein		0.0.2	10	not significant	not significant	not detected	not detected
CD1040	CD630_10400	ATP-dependent nuclease subunit B (ATP-dependent helicase addB), Superfamily 1 UvrD-family	addB	2.2.3	2	not significant	not significant	-0.0525011	not detected
CD1041	CD630_10410	ATP-dependent nuclease subunit A (ATP-dependent helicase addA)	addA	2.2.3	2	not significant	not significant	0.154863	not detected
CD1042	CD630_10420	Nuclease SbcCD subunit D	sbcD	2.2.3	2	not significant	not significant	not detected	not detected
CD1043	CD630_10430	Nuclease SbcCD subunit C	sbcC	2.2.3	2	not significant	not significant	0.0629782	not detected
CD1044	CD630_10440	putative membrane protein		4.1.6	3	not significant	not significant	not detected	not detected
CD1045	CD630_10450	putative sporulation integral membrane protein		1.8.1	0	not significant	not significant	not detected	not detected
CD1046	CD630_10460	Peptidase T	pepT	2.1.4	5	not significant	not significant	-0.564573	detected
CD1047	CD630_10470	putative cell wall-binding protein cwp18	cwp18	4.1.8	3	not significant	not significant	-0.297992	not detected
CD1048	CD630_10480	putative phosphodiesterase		7.0.0	13	not significant	not significant	0.0887176	not detected
CD1049	CD630_10490	Inorganic polyphosphate/ATP-NAD kinase (Poly(P)/ATP NAD kinase)	ppnK	3.3.0	7	not significant	not significant	-0.123783	not detected
CD1050	CD630_10500	ABC-type transport system, multidrug-family ATP-binding protein		1.5.5	3	not significant	not significant	not detected	not detected
CD1051	CD630_10510	ABC-type transport system, multidrug-family permease		1.5.5	3	not significant	not significant	not detected	not detected
CD1052	CD630_10520	conserved hypothetical protein		0.0.2	10	not significant	not significant	not detected	not detected
CD1052A	CD630_10521	conserved hypothetical protein		0.0.2	10	not significant	not significant	not detected	not detected
CD1053	CD630_10530	putative oligonucleotide binding protein possibly involved in recognition/discrimination or editing of prolyl-tRNA		6.5.0	9	not significant	not significant	-0.509898	not detected
CD1054	CD630_10540	Butyryl-CoA dehydrogenase	bcd2	3.5.4	1	2.00873e-17	-2.45497	-2.01473	detected
CD1055	CD630_10550	Electron transfer flavoproteins subunit beta	etfB3	3.5.4	1	2.36625e-44	-2.60602	-2.06697	not detected
CD1056	CD630_10560	Electron transfer flavoprotein subunit alpha	etfA3	3.5.4	1	2.38787e-12	-2.50742	-2.13069	detected
CD1057	CD630_10570	3-hydroxybutyryl-CoA dehydratase (Crotonase)	crt2	3.5.4	1	1.56248e-50	-2.82851	-2.74188	not detected
CD1058	CD630_10580	3-hydroxybutyryl-CoA dehydrogenase	hbd	3.5.4	1	2.41576e-39	-2.4304	-2.33309	detected
CD1059	CD630_10590	Acetoacetyl-CoA thiolase 1	thlA1	3.5.4	1	5.19317e-08	-2.21395	-2.31264	detected
CD1060	CD630_10600	putative pseudouridylate synthase		4.2.2	2	not significant	not significant	not detected	not detected
CD1061	CD630_10610	conserved hypothetical protein		0.0.2	10	not significant	not significant	-0.274339	not detected
CD1062	CD630_10620	Acyl carrier protein (ACP)	acpP	3.6.1	7	not significant	not significant	not detected	detected
CD1063	CD630_10630	conserved hypothetical protein		0.0.2	10	not significant	not significant	not detected	not detected
CD1063A	CD630_10631	uncharacterised protein		7.0.0	13	not significant	not significant	not detected	detected
CD1063B	CD630_10632	conserved hypothetical protein		0.0.2	10	not significant	not significant	not detected	not detected
CD1063C	CD630_10633	conserved hypothetical protein		0.0.2	10	not significant	not significant	not detected	not detected
CD1064	CD630_10640	Transcriptional regulator, LacI family	ccpA	6.3.5	9	0.000238711	0.931136	0.853561	detected
CD1065	CD630_10650	uncharacterised protein		7.0.0	13	0.000619106	-1.82947	not detected	not detected
CD1066	CD630_10660	conserved hypothetical protein		0.0.2	10	not significant	not significant	not detected	not detected
CD1067	CD630_10670	exosporium cysteine rich protein	CdeC	1.8.1	0	0.00574526	-0.923249	not detected	detected
CD1068	CD630_10680	putative polysaccharide biosynthesis/sporulation protein		1.8.1	0	not significant	not significant	not detected	not detected
CD1069	CD630_10690	putative histidinol phosphatase/hydrolase, PHP family		3.1.10	7	not significant	not significant	not detected	not detected
CD1070	CD630_10700	putative aminotransferase		3.3.20	7	not significant	not significant	not detected	not detected
CD1071	CD630_10710	uncharacterised protein, UPF0291 protein family		7.0.0	13	not significant	not significant	-0.105218	detected
CD1072	CD630_10720	putative aminopeptidase I, M18 family		2.1.4	5	not significant	not significant	0.178638	detected
CD1073	CD630_10730	Transcriptional regulator, GntR family		6.3.3	9	not significant	not significant	not detected	not detected
CD1074	CD630_10740	PTS system, mannose/fructose/sorbose IIA component		1.5.3	3	not significant	not significant	not detected	not detected
CD1075	CD630_10750	membrane complex biogenesis protein, btpa family		4.1.6	3	not significant	not significant	not detected	not detected
CD1076	CD630_10760	PTS system, mannose/fructose/sorbose IIB component		1.5.3	3	not significant	not significant	0.391993	not detected
CD1077	CD630_10770	PTS system, mannose/fructose/sorbose IIC component		1.5.3	3	not significant	not significant	not detected	not detected
CD1078	CD630_10780	PTS system, mannose/fructose/sorbose IID component		1.5.3	3	not significant	not significant	not detected	not detected
CD1079	CD630_10790	Transcriptional regulator, LysR family		6.3.6	9	1.76204e-12	-1.69665	not detected	not detected
CD1080	CD630_10800	putative lipoprotein		4.1.7	3	4.27903e-16	1.7755	0.826449	not detected
CD1081	CD630_10810	Molybdenum cofactor biosynthesis protein	moeA	3.2.9	7	not significant	not significant	not detected	not detected
CD1082	CD630_10820	Molybdopterin-guanine dinucleotide biosynthesis protein B	mobB	3.2.9	7	not significant	not significant	not detected	not detected
CD1083	CD630_10830	PTS system, IIB component		1.5.3	3	not significant	not significant	-0.302604	not detected
CD1084	CD630_10840	ABC-type transport system, multidrug-family ATP-binding/permease protein		1.5.5	3	not significant	not significant	-0.338613	not detected
CD1085	CD630_10850	putative membrane protein		4.1.6	3	9.092e-11	-1.4625	not detected	not detected
CD1086	CD630_10860	putative peptidase, M20D family		2.1.4	5	5.39238e-06	-1.23513	-0.450764	not detected
CD1087	CD630_10870	putative zinc/iron transporter, ZupT subfamiliy	zupT	1.5.2	3	not significant	not significant	not detected	not detected
CD1088	CD630_10880	conserved hypothetical protein		0.0.2	10	not significant	not significant	not detected	not detected
CD1089	CD630_10890	Two-component response regulator VirR-like	rgbR	6.1.2	9	not significant	not significant	not detected	not detected
CD1090	CD630_10900	Fragment of two-component sensor histidine kinase (N-terminal region)	rgbS	6.1.1	11	not significant	not significant	not detected	not detected
CD1091	CD630_10910	Integrase Tn1549-like, CTn4-Orf34	int1	5.1.4	12	not significant	not significant	not detected	not detected
CD1092	CD630_10920	Excisionase Tn1549-like, CTn4-Orf33	xis1	5.1.4	12	not significant	not significant	not detected	not detected
CD1092A	CD630_10921	putative conjugative transposon protein Tn1549-like, CTn4-Orf32		5.1.4	12	not significant	not significant	not detected	not detected
CD1094	CD630_10940	putative RNA polymerase sigma factor Tn1549-like,CTn4-Orf31		6.2.1	12	not significant	not significant	not detected	not detected
CD1095	CD630_10950	ABC-type transport system, multidrug-family permease Tn1549-like, CTn4-Orf30		1.4.1	0	not significant	not significant	not detected	not detected
CD1096	CD630_10960	ABC-type transport system, multidrug-family permease Tn1549-like, CTn4-Orf29		1.4.1	0	not significant	not significant	not detected	not detected
CD1097	CD630_10970	ABC-type transport system, multidrug-family ATP-binding protein Tn1549-like, CTn4-Orf28		1.4.1	0	not significant	not significant	not detected	not detected
CD1098	CD630_10980	Two-component sensor histidine kinase,Tn1549-like, CTn4-Orf27		6.1.1	9	not significant	not significant	not detected	not detected
CD1099	CD630_10990	Two-component response regulator,Tn1549-like,CTn4-Orf26		6.1.2	9	not significant	not significant	not detected	not detected
CD1099A	CD630_10991	putative conjugative transposon protein Tn1549-like, CTn4-Orf25		5.1.4	12	not significant	not significant	not detected	not detected
CD1100	CD630_11000	Transcriptional regulator, HTH-type Tn1549-like,CTn4-Orf24		6.5.0	12	not significant	not significant	not detected	not detected
CD1101	CD630_11010	putative mobilization protein Tn1549-like,CTn4-Orf23		5.1.4	12	not significant	not significant	not detected	not detected
CD1102	CD630_11020	putative endonuclease relaxase Tn1549-like,CTn4-Orf22		5.1.4	12	not significant	not significant	not detected	not detected
CD1103	CD630_11030	putative conjugative transposon protein Tn1549-like, CTn4-Orf21		5.1.4	12	not significant	not significant	not detected	not detected
CD1103A	CD630_11031	putative conjugative transposon protein Tn1549-like, CTn4-Orf20		5.1.4	12	not significant	not significant	not detected	not detected
CD1104	CD630_11040	putative conjugative transposon protein Tn1549-like, CTn4-Orf19		5.1.4	12	not significant	not significant	not detected	not detected
CD1104A	CD630_11041	putative conjugative transposon protein Tn1549-like, CTn4-Orf18		5.1.4	12	not significant	not significant	not detected	not detected
CD1104B	CD630_11042	putative conjugative transposon protein Tn1549-like, CTn4-Orf17		5.1.4	12	not significant	not significant	not detected	not detected
CD1105	CD630_11050	putative antirestriction protein Tn1549-like,CTn4-Orf16		5.1.4	12	not significant	not significant	not detected	not detected
CD1106	CD630_11060	DNA topoisomerase III; Tn1549-like, CTn4-Orf15	topB	5.1.4	12	not significant	not significant	not detected	not detected
CD1106A	CD630_11061	putative conjugative transposon protein Tn1549-like, CTn4-Orf14		5.1.4	12	not significant	not significant	not detected	not detected
CD1107	CD630_11070	putative cell surface protein Tn1549-like,CTn4-Orf13		4.1.6	3	not significant	not significant	not detected	not detected
CD1107A	CD630_11071	putative conjugative transposon protein Tn1549-like, CTn4-Orf12		5.1.4	12	not significant	not significant	not detected	not detected
CD1108	CD630_11080	putative conjugative transposon protein Tn1549-like, CTn4-Orf11		5.1.4	12	not significant	not significant	not detected	not detected
CD1109	CD630_11090	DNA-methyltransferase, cytosine-N4-specific; Tn1549-like, CTn4-Orf10		2.2.3	2	not significant	not significant	not detected	not detected
CD1110	CD630_11100	putative hydrolase Tn1549-like, CTn4-Orf9		5.1.4	12	not significant	not significant	not detected	not detected
CD1111	CD630_11110	putative conjugative transposon protein Tn1549-like, CTn4-Orf8		5.1.4	12	not significant	not significant	not detected	not detected
CD1112	CD630_11120	putative membrane protein Tn1549-like,CTn4-Orf7		4.1.6	3	not significant	not significant	not detected	not detected
CD1113	CD630_11130	putative conjugative transposon protein Tn1549-like, CTn4-Orf6		5.1.4	12	not significant	not significant	not detected	not detected
CD1114	CD630_11140	putative conjugative transposon protein Tn1549-like, CTn4-Orf5		5.1.4	12	not significant	not significant	not detected	not detected
CD1115	CD630_11150	putative conjugative transfer protein Tn1549-like, CTn4-Orf4		5.1.4	12	not significant	not significant	not detected	not detected
CD1116	CD630_11160	putative conjugative transposon protein Tn1549-like, CTn4-Orf3		5.1.4	12	not significant	not significant	not detected	not detected
CD1117	CD630_11170	putative conjugative transposon protein Tn1549-like, CTn4-Orf2		5.1.4	12	not significant	not significant	not detected	not detected
CD1118	CD630_11180	putative conjugative transposon protein Tn1549-like, CTn4-Orf1		5.1.4	12	not significant	not significant	not detected	not detected
CD1119	CD630_11190	putative lipoprotein		4.1.7	3	not significant	not significant	not detected	not detected
CD1120	CD630_11200	Formate acetyltransferase (Pyruvate formate-lyase)	pflD	3.5.2	1	not significant	not significant	-0.64369	not detected
CD1121	CD630_11210	Pyruvate formate-lyase 2-activating enzyme	pflC	3.3.8	7	not significant	not significant	not detected	not detected
CD1122	CD630_11220	Transcriptional regulator, RmlC-type		6.5.0	9	not significant	not significant	0.428976	not detected
CD1123	CD630_11230	putative phosphoesterase		7.0.0	13	not significant	not significant	not detected	not detected
CD1124	CD630_11240	uncharacterised protein		7.0.0	13	0.00280815	-0.750115	not detected	not detected
CD1124A	CD630_11241	conserved hypothetical protein		0.0.2	10	not significant	not significant	not detected	not detected
CD1125	CD630_11250	Nitroreductase-family protein		7.0.0	13	not significant	not significant	0.0842638	not detected
CD1126	CD630_11260	Transcriptional regulator, AraC family		6.3.2	9	not significant	not significant	not detected	not detected
CD1126A	CD630_11261	Transcriptional regulator, HTH-type		6.5.0	9	not significant	not significant	-0.0387983	not detected
CD1127	CD630_11270	putative membrane protein		4.1.6	3	not significant	not significant	not detected	not detected
CD1128	CD630_11280	DNA polymerase I (POLI)	polA	2.2.3	2	not significant	not significant	0.0348564	not detected
CD1129	CD630_11290	Dephospho-CoA kinase (Dephosphocoenzyme A kinase)	coaE	3.2.10	7	not significant	not significant	0.171416	not detected
CD1130	CD630_11300	putative lytic transglycosylase-like protein		3.3.21	7	not significant	not significant	not detected	not detected
CD1131	CD630_11310	putative solute-binding lipoprotein		4.1.7	3	not significant	not significant	0.167194	not detected
CD1132	CD630_11320	putative heavy-metal transport/detoxification protein		1.5.5	0	not significant	not significant	-0.302226	detected
CD1133	CD630_11330	uncharacterised protein		7.0.0	13	not significant	not significant	not detected	detected
CD1134	CD630_11340	Lactoylglutathione lyase	gloA	3.3.21	7	not significant	not significant	not detected	not detected
CD1135	CD630_11350	putative SH3-domain protein		4.1.7	3	not significant	not significant	0.362803	not detected
CD1136	CD630_11360	conserved hypothetical protein		0.0.2	10	not significant	not significant	not detected	not detected
CD1137	CD630_11370	Electron transport complex protein	rnfC	3.5.3	1	0.000722574	0.688744	0.239021	detected
CD1138	CD630_11380	Electron transport complex protein	rnfD	3.5.3	1	9.72444e-06	0.873624	0.333709	not detected
CD1139	CD630_11390	Electron transport complex protein	rnfG	3.5.3	1	1.10294e-05	0.90461	0.189675	not detected
CD1140	CD630_11400	Electron transport complex protein	rnfE	3.5.3	1	not significant	not significant	not detected	not detected
CD1141	CD630_11410	Electron transport complex protein	rnfA	3.5.3	1	1.51815e-05	0.839602	not detected	not detected
CD1142	CD630_11420	Electron transport complex protein	rnfB	3.5.3	1	0.000849934	0.715008	0.370595	not detected
CD1143	CD630_11430	putative Maf-like protein		1.7.1	0	not significant	not significant	0.502313	not detected
CD1144	CD630_11440	DNA repair protein RadC homolog	radC	2.2.3	2	0.000279985	0.79041	not detected	not detected
CD1145	CD630_11450	Rod shape-determining protein MreB	mreB2	1.7.1	0	not significant	not significant	0.151665	detected
CD1146	CD630_11460	Rod shape-determining protein MreC	mreC	1.7.1	0	0.00306133	0.656442	0.238136	not detected
CD1147	CD630_11470	putative permease		1.5.5	3	not significant	not significant	not detected	not detected
CD1148	CD630_11480	putative penicillin-binding protein with a N-terminal TonB-box		1.4.3	0	0.000295341	0.74547	0.403858	not detected
CD1149	CD630_11490	Cell division regulator (septum placement)	minC	1.7.1	0	not significant	not significant	-0.107296	not detected
CD1150	CD630_11500	Septum site-determining protein MinD (Cell division inhibitor MinD)	minD	1.7.1	0	not significant	not significant	-0.247956	not detected
CD1151	CD630_11510	Cell division topological specificity factor	minE	1.7.1	0	not significant	not significant	-0.374879	not detected
CD1152	CD630_11520	Rod shape-determining protein MrdB	mrdB	1.7.1	0	not significant	not significant	not detected	not detected
CD1153	CD630_11530	Methylglyoxal synthase (MGS)	mgsA	3.3.21	7	not significant	not significant	0.144592	not detected
CD1154	CD630_11540	Transcriptional regulator, PadR family		6.3.14	9	not significant	not significant	not detected	not detected
CD1155	CD630_11550	conserved hypothetical protein		0.0.2	10	not significant	not significant	not detected	not detected
CD1156	CD630_11560	conserved hypothetical protein		0.0.2	10	not significant	not significant	-0.308825	not detected
CD1157	CD630_11570	Anaerobic nitric oxide reductase flavorubredoxin (FlRd) (FlavoRb)	norV	1.4.2	0	not significant	not significant	0.151183	not detected
CD1158	CD630_11580	putative radical SAM-superfamily protein		3.3.16	7	not significant	not significant	0.213226	not detected
CD1159	CD630_11590	conserved hypothetical protein		0.0.2	10	not significant	not significant	-0.231179	not detected
CD1160	CD630_11600	Ribonuclease G (RNase G) (Cytoplasmic axial filament protein)	rng	2.2.11	2	not significant	not significant	-0.442962	not detected
CD1161	CD630_11610	50S ribosomal protein L21	rplU	4.2.2	2	not significant	not significant	-0.199208	detected
CD1162	CD630_11620	putative ribosome-associated protein		7.0.0	13	not significant	not significant	not detected	not detected
CD1163	CD630_11630	50S ribosomal protein L27	rpmA	4.2.2	2	not significant	not significant	-0.251392	detected
CD1164	CD630_11640	Spo0B-associated GTP-binding protein	obgE	1.8.1	0	not significant	not significant	0.0396444	detected
CD1165	CD630_11650	rna-binding protein, yhby family		2.2.11	2	not significant	not significant	0.079687	detected
CD1166	CD630_11660	Homoserine dehydrogenase	hom1	3.1.0	7	not significant	not significant	not detected	not detected
CD1167	CD630_11670	putative integrase/recombinase		5.1.2	12	not significant	not significant	not detected	not detected
CD1168	CD630_11680	putative membrane protein		4.1.6	3	4.72564e-12	-2.04117	not detected	not detected
CD1169	CD630_11690	Transcriptional regulator, GntR family		6.3.3	9	not significant	not significant	0.602978	not detected
CD1170	CD630_11700	conserved hypothetical protein		0.0.2	10	not significant	not significant	not detected	not detected
CD1171	CD630_11710	Electron transfer flavoprotein subunit alpha	etfB4	3.5.3	1	not significant	not significant	not detected	not detected
CD1172	CD630_11720	Electron transfer flavoprotein subunit alpha	etfA4	3.5.3	1	not significant	not significant	not detected	not detected
CD1173	CD630_11730	putative FAD-linked oxidase		7.0.0	13	not significant	not significant	not detected	not detected
CD1174	CD630_11740	conserved hypothetical protein, DUF795 family,UPF0348 family		0.0.2	10	not significant	not significant	not detected	not detected
CD1175	CD630_11750	Acetate kinase (Acetokinase)	ackA	3.5.4	1	not significant	not significant	-0.202492	detected
CD1176	CD630_11760	conserved hypothetical protein, DUF177 family		0.0.2	10	not significant	not significant	not detected	not detected
CD1176A	CD630_11761	50S ribosomal protein L32	rpmF	4.2.2	2	not significant	not significant	not detected	detected
CD1177	CD630_11770	Transcriptional regulator, DeoR family (Fatty acid and phospholipid biosynthesis regulator)	fapR	6.3.10	9	not significant	not significant	-0.0907271	not detected
CD1178	CD630_11780	Fatty acid/phospholipid synthesis protein PlsX	plsX	3.6.1	7	not significant	not significant	0.0865533	not detected
CD1179	CD630_11790	3-oxoacyl-[acyl-carrier-protein] synthase 3	fabH	3.6.1	7	not significant	not significant	0.0288132	not detected
CD1180	CD630_11800	Enoyl-(Acyl-carrier-protein) reductase II	fabK	3.6.1	7	not significant	not significant	0.0283053	not detected
CD1181	CD630_11810	Malonyl CoA-acyl carrier protein transacylase (MCT)	fabD	3.6.1	7	not significant	not significant	-0.0128485	not detected
CD1182	CD630_11820	3-oxoacyl-[acyl-carrier protein] reductase (3-ketoacyl-acyl carrier protein reductase)	fabG	3.6.1	7	not significant	not significant	0.0391333	not detected
CD1183	CD630_11830	Acyl carrier protein (ACP)	acpP1	3.6.1	7	not significant	not significant	0.0117613	detected
CD1184	CD630_11840	3-oxoacyl-[acyl-carrier-protein] synthase 2	fabF	3.2.1	7	not significant	not significant	-0.06745	not detected
CD1185	CD630_11850	putative diguanylate kinase signaling protein		6.5.0	9	not significant	not significant	not detected	not detected
CD1186	CD630_11860	Transcriptional regulator, sigma-54-dependent		6.5.0	9	not significant	not significant	not detected	not detected
CD1187	CD630_11870	conserved hypothetical protein		0.0.2	10	not significant	not significant	not detected	not detected
CD1188	CD630_11880	putative gamma-glutamyl-gamma-aminobutyrate hydrolase		3.3.20	7	not significant	not significant	not detected	not detected
CD1189	CD630_11890	putative amino acid/polyamine transporter I		1.5.1	3	not significant	not significant	not detected	not detected
CD1190	CD630_11900	putative acetyltransferase		7.0.0	13	0.000306436	1.12759	0.832879	not detected
CD1191	CD630_11910	Fructose-1,6-bisphosphatase	fbp	3.3.4	7	4.06047e-05	0.848749	0.740419	not detected
CD1192	CD630_11920	Stage III sporulation protein AA	spoIIIAA	1.8.1	0	0.00252024	-1.2394	not detected	not detected
CD1193	CD630_11930	Stage III sporulation protein AB	spoIIIAB	1.8.1	0	1.22692e-05	-1.66165	not detected	not detected
CD1194	CD630_11940	Stage III sporulation protein AC	spoIIIAC	1.8.1	0	not significant	not significant	not detected	not detected
CD1195	CD630_11950	Stage III sporulation protein AD	spoIIIAD	1.8.1	0	not significant	not significant	not detected	not detected
CD1196	CD630_11960	Stage III sporulation protein AE	spoIIIAE	1.8.1	0	2.29874e-10	-2.05117	not detected	not detected
CD1197	CD630_11970	Stage III sporulation protein AF	spoiIIIAF	1.8.1	0	not significant	not significant	not detected	not detected
CD1198	CD630_11980	Stage III sporulation protein AG	spoIIIAG	1.8.1	0	0.000375755	-1.51786	not detected	not detected
CD1199	CD630_11990	Stage III sporulation protein AH	spoIIIAH	1.8.1	0	1.41832e-05	-1.83091	not detected	not detected
CD1200	CD630_12000	conserved hypothetical protein, DUF322 familly		0.0.2	10	not significant	not significant	0.0416716	not detected
CD1201	CD630_12010	N utilization substance protein B homolog (Protein NusB)	nusB	2.2.11	2	not significant	not significant	0.174362	not detected
CD1202	CD630_12020	O-sialoglycoprotein endopeptidase, peptidase M22 family	gcp1	2.1.4	5	not significant	not significant	not detected	not detected
CD1203	CD630_12030	Exodeoxyribonuclease 7 large subunit	xseA	2.1.1	5	not significant	not significant	not detected	not detected
CD1204	CD630_12040	Exodeoxyribonuclease VII small subunit	xseB	2.1.1	5	not significant	not significant	-0.474884	not detected
CD1205	CD630_12050	Geranyltranstransferase	ispA	3.2.8	7	not significant	not significant	0.194696	not detected
CD1206	CD630_12060	putative membrane protein		4.1.6	3	not significant	not significant	not detected	not detected
CD1207	CD630_12070	1-deoxy-D-xylulose-5-phosphate synthase	dxs	3.2.14	7	not significant	not significant	0.345386	not detected
CD1208	CD630_12080	putative RNA-binding S4-domain protein		2.2.11	2	not significant	not significant	-0.37668	not detected
CD1209	CD630_12090	DNA repair protein RecN (Recombination protein N)	recN	2.2.3	2	not significant	not significant	-0.00164322	not detected
CD1210	CD630_12100	conserved hypothetical protein		0.0.2	10	not significant	not significant	not detected	not detected
CD1211	CD630_12110	putative N-acetyltransferase		7.0.0	13	not significant	not significant	not detected	not detected
CD1212	CD630_12120	Diamine N-acetyltransferase	bltD	3.4.1	6	not significant	not significant	not detected	not detected
CD1213	CD630_12130	Stage IV sporulation protein B, peptidase S55 family	spoIVB	1.8.1	0	not significant	not significant	not detected	not detected
CD1214	CD630_12140	Stage 0 sporulation protein A	spo0A	1.8.1	0	not significant	not significant	-2.93555	detected
CD1215	CD630_12150	putative thiamine diphosphokinase		3.2.14	7	not significant	not significant	-0.00466661	not detected
CD1216	CD630_12160	conserved hypothetical protein		0.0.2	10	not significant	not significant	-0.238527	not detected
CD1217	CD630_12170	putative glycosyl transferase, family 2		4.1.9	3	not significant	not significant	-0.5	not detected
CD1218	CD630_12180	putative glycosyl transferase		4.1.9	3	not significant	not significant	not detected	not detected
CD1219	CD630_12190	conserved hypothetical protein		0.0.2	10	not significant	not significant	-0.475488	not detected
CD1220	CD630_12200	putative hydrolase, NUDIX family	nudF	3.3.17	7	not significant	not significant	-0.69288	not detected
CD1221	CD630_12210	putative membrane protein		4.1.6	3	not significant	not significant	not detected	not detected
CD1222	CD630_12220	putative phage integrase site-specific recombinase XerD-like		2.2.3	2	not significant	not significant	not detected	not detected
CD1223	CD630_12230	Phosphopentomutase (Phosphodeoxyribomutase)	drm	3.3.11	7	not significant	not significant	-0.357322	detected
CD1224	CD630_12240	Purine nucleoside phosphorylase	pupG	3.3.11	7	not significant	not significant	-0.273726	not detected
CD1225	CD630_12250	Pyrimidine-nucleoside phosphorylase	pdp	3.3.11	7	not significant	not significant	-0.775709	not detected
CD1226	CD630_12260	putative aminodeoxychorismate lyase		3.2.5	7	not significant	not significant	-0.133351	detected
CD1227	CD630_12270	putative O-methyltransferase		7.0.0	13	not significant	not significant	-1.57301	not detected
CD1228	CD630_12280	putative peptidase, U32 family		2.1.4	5	not significant	not significant	-0.0443537	not detected
CD1229	CD630_12290	putative peptidoglycan glycosyltransferase		4.1.9	3	not significant	not significant	not detected	not detected
CD1230	CD630_12300	Sigma K	sigK	6.2.1	9	not significant	not significant	not detected	not detected
CD1231	CD630_12310	putative site-specific recombinase		2.2.3	12	not significant	not significant	0.323722	not detected
CD1232	CD630_12320	putative lipoprotein		4.1.7	3	not significant	not significant	-0.320639	not detected
CD1233	CD630_12330	putative cell surface protein cwp26	cwp26	4.1.8	3	not significant	not significant	not detected	not detected
CD1233A	CD630_12331	putative phage protein		5.1.2	12	not significant	not significant	not detected	not detected
CD1233B	CD630_12332	conserved hypothetical protein		0.0.2	10	not significant	not significant	not detected	not detected
CD1233C	CD630_12333	putative phage regulator		5.1.2	12	not significant	not significant	not detected	not detected
CD1233D	CD630_12334	putative phage protein		5.1.2	12	not significant	not significant	not detected	not detected
CD1234	CD630_12340	putative phage protein		5.1.2	12	not significant	not significant	not detected	not detected
CD1234A	CD630_12341	putative phage protein		5.1.2	12	not significant	not significant	not detected	not detected
CD1235	CD630_12350	putative phage protein		5.1.2	12	not significant	not significant	not detected	not detected
CD1236	CD630_12360	Fragment of putative phage protein		5.1.2	11	not significant	not significant	not detected	not detected
CD1237A	CD630_12371	conserved hypothetical protein		0.0.2	10	not significant	not significant	not detected	not detected
CD1238	CD630_12380	putative phage protein		5.1.2	12	not significant	not significant	not detected	not detected
CD1238A	CD630_12381	conserved hypothetical protein		0.0.2	10	not significant	not significant	not detected	not detected
CD1238B	CD630_12382	Fragment of conserved hypothetical protein (C-terminal region)		0.0.2	11	not significant	not significant	not detected	not detected
CD1239	CD630_12390	Transcriptional regulator, beta-lactams repressor Phage-type		6.5.0	9	not significant	not significant	not detected	not detected
CD1240	CD630_12400	Teicoplanin resistance protein	vanZ	1.4.3	0	not significant	not significant	not detected	not detected
CD1240A	CD630_12401	putative phage protein		5.1.2	12	not significant	not significant	not detected	not detected
CD1242	CD630_12420	conserved hypothetical protein		0.0.2	10	not significant	not significant	not detected	not detected
CD1243	CD630_12430	conserved hypothetical protein		0.0.2	10	not significant	not significant	not detected	not detected
CD1244	CD630_12440	conserved hypothetical protein		0.0.2	10	not significant	not significant	not detected	not detected
CD1245	CD630_12450	conserved hypothetical protein		0.0.2	10	not significant	not significant	not detected	not detected
CD1246	CD630_12460	Elongation factor P (EF-P)	efp	2.2.10	2	not significant	not significant	-0.11012	detected
CD1247	CD630_12470	uncharacterised protein		7.0.0	13	not significant	not significant	-0.241715	detected
CD1248	CD630_12480	ribonuclease III	rnc	2.1.2	5	not significant	not significant	0.0861304	not detected
CD1249	CD630_12490	putative radical SAM-superfamily protein		3.3.16	7	not significant	not significant	not detected	not detected
CD1250	CD630_12500	Structural maintenance chromosome protein SMC	smc	1.7.1	0	not significant	not significant	0.00865043	not detected
CD1251	CD630_12510	signal recognition particle receptor	ftsY	1.5.5	3	not significant	not significant	-0.194627	not detected
CD1251A	CD630_12511	putative DNA-binding regulator		7.0.0	13	not significant	not significant	not detected	not detected
CD1252	CD630_12520	Signal recognition particle protein	ffh	1.5.5	3	not significant	not significant	0.0490214	not detected
CD1253	CD630_12530	30S ribosomal protein S16	rpsP	4.2.2	2	not significant	not significant	0.265258	detected
CD1254	CD630_12540	putative RNA-binding protein		2.2.11	2	not significant	not significant	-0.113716	not detected
CD1255	CD630_12550	16S rRNA processing protein RimM	rimM	4.2.3	2	not significant	not significant	0.161735	not detected
CD1256	CD630_12560	transfer RNA (guanine-N(1)-)-methyltransferase (M1G-methyltransferase) (tRNA [GM37] methyltransferase )	trmD	2.2.1	2	not significant	not significant	-0.0766753	not detected
CD1257	CD630_12570	50S ribosomal protein L19	rplS	4.2.2	2	not significant	not significant	-0.157668	detected
CD1258	CD630_12580	putative GTPase, MG442 type		3.4.5	6	not significant	not significant	0.0869872	not detected
CD1259	CD630_12590	Branched chain amino acid transport system carrier protein	brnQ-1	1.5.1	3	not significant	not significant	not detected	not detected
CD1260	CD630_12600	Branched chain amino acid transport system carrier protein	brnQ-2	1.5.1	3	3.14171e-05	0.819767	not detected	not detected
CD1261	CD630_12610	putative ribonucleotide-diphosphate reductase		3.3.11	7	not significant	not significant	0.228359	not detected
CD1262	CD630_12620	Ribonuclease HII (RNase HII)	rnhB	2.1.2	5	not significant	not significant	-0.232793	not detected
CD1263	CD630_12630	putative FMN-dependent dehydrogenase		7.0.0	13	not significant	not significant	-0.16903	not detected
CD1264	CD630_12640	uncharacterised protein		7.0.0	13	not significant	not significant	-0.604976	detected
CD1265	CD630_12650	Transcriptional regulator, CarD family		6.5.0	9	not significant	not significant	not detected	not detected
CD1266	CD630_12660	ABC-type transport system, multidrug-family permease		1.5.5	3	not significant	not significant	not detected	not detected
CD1267	CD630_12670	ABC-type transport system, multidrug-family permease		1.5.5	3	not significant	not significant	not detected	not detected
CD1268	CD630_12680	ABC-type transport system, multidrug-family ATP-binding protein		1.5.5	3	not significant	not significant	not detected	not detected
CD1269	CD630_12690	Two-component response regulator		6.1.2	9	not significant	not significant	not detected	not detected
CD1270	CD630_12700	Two-component sensor histidine kinase		6.1.1	9	not significant	not significant	not detected	not detected
CD1271	CD630_12710	putative restriction endonuclease		7.0.0	13	not significant	not significant	not detected	not detected
CD1272	CD630_12720	putative magnesium chelatase		7.0.0	13	not significant	not significant	not detected	not detected
CD1273	CD630_12730	putative DNA processing Smf single strand binding protein		2.2.3	2	not significant	not significant	not detected	not detected
CD1274	CD630_12740	DNA topoisomerase I	topA	2.2.3	2	not significant	not significant	-0.200604	not detected
CD1275	CD630_12750	Transcriptional regulator, GTP-sensing pleiotropic repressor codY	codY	6.5.0	9	not significant	not significant	-0.187402	detected
CD1276	CD630_12760	putative replication-associated recombination protein a rara		2.2.3	2	not significant	not significant	not detected	not detected
CD1277	CD630_12770	putative acetyltransferase		7.0.0	13	not significant	not significant	not detected	not detected
CD1278	CD630_12780	Transcriptional regulator, Rrf2 family (Transcriptional regulator of cysteine biosynthesis)	iscR	6.5.0	9	not significant	not significant	-0.362185	not detected
CD1279	CD630_12790	Cysteine desulfurase	iscS2	3.3.19	7	not significant	not significant	-0.511047	detected
CD1280	CD630_12800	fe-s iron-sulfur cluster assembly protein, nifu family		3.5.3	1	not significant	not significant	-0.209961	not detected
CD1281	CD630_12810	transfer RNA-specific 2-thiouridylase MnmA	mnmA	2.2.1	2	not significant	not significant	-0.0829881	not detected
CD1282	CD630_12820	Alanyl-tRNA synthetase	alaS	2.2.1	2	not significant	not significant	0.119622	detected
CD1283	CD630_12830	uncharacterised protein, UPF0297 family		7.0.0	13	not significant	not significant	not detected	not detected
CD1284	CD630_12840	putative membrane protein		4.1.6	3	not significant	not significant	-0.0949631	not detected
CD1285	CD630_12850	putative Holliday junction resolvase		2.2.3	2	not significant	not significant	-0.11453	not detected
CD1286	CD630_12860	conserved hypothetical protein		0.0.2	10	not significant	not significant	not detected	not detected
CD1287	CD630_12870	Transcriptional regulator, Fur family	fur	6.5.0	9	not significant	not significant	not detected	not detected
CD1288	CD630_12880	putative membrane protein		4.1.6	3	not significant	not significant	not detected	not detected
CD1289	CD630_12890	Ribonuclease J family protein		2.1.2	5	not significant	not significant	-0.0101922	detected
CD1290	CD630_12900	putative small acid-soluble spore protein SASP		1.8.1	0	not significant	not significant	not detected	not detected
CD1291	CD630_12910	D-alanyl-D-alanine carboxypeptidase (penicillin-binding protein)	dacF	1.4.3	0	not significant	not significant	not detected	detected
CD1292	CD630_12920	conserved hypothetical protein		0.0.2	10	not significant	not significant	not detected	not detected
CD1293	CD630_12930	Transcriptional regulator, AraC family		6.3.2	9	not significant	not significant	not detected	not detected
CD1294	CD630_12940	putative membrane-associated peptidase, M25 family		2.1.4	5	not significant	not significant	not detected	not detected
CD1295	CD630_12950	Segregation and condensation protein A	scpA	1.7.1	0	not significant	not significant	not detected	not detected
CD1296	CD630_12960	Segregation and condensation protein B	scpB	1.7.1	0	not significant	not significant	not detected	not detected
CD1297	CD630_12970	conserved hypothetical protein		0.0.2	10	not significant	not significant	not detected	not detected
CD1298	CD630_12980	putative sporulation protein		1.8.1	0	not significant	not significant	not detected	not detected
CD1299	CD630_12990	Transcriptional regulator, MarR family		6.3.7	9	not significant	not significant	not detected	not detected
CD1300	CD630_13000	Leucine aminopeptidase	pepA	2.1.4	5	not significant	not significant	0.17471	not detected
CD1301	CD630_13010	putative membrane protein		4.1.6	3	not significant	not significant	not detected	not detected
CD1301A	CD630_13011	conserved hypothetical protein		0.0.2	10	not significant	not significant	not detected	not detected
CD1302	CD630_13020	putative MazG-like pyrophosphohydrolase		7.0.0	13	not significant	not significant	0.132854	not detected
CD1303	CD630_13030	NAD-dependent deacetylase, Sir2 family	npdA	6.5.0	9	not significant	not significant	0.192576	not detected
CD1304	CD630_13040	Mannosyl-glycoprotein endo-beta-N-acetylglucosamidase	acd	4.1.9	3	not significant	not significant	-0.656064	not detected
CD1305	CD630_13050	PolIII (PolC) alpha subunit	polC	2.2.3	2	not significant	not significant	not detected	not detected
CD1306	CD630_13060	ribosome maturation factor rimp	rimP	4.2.2	2	not significant	not significant	-0.264734	not detected
CD1307	CD630_13070	Transcription elongation protein	nusA	2.2.11	2	not significant	not significant	-0.0957134	detected
CD1307A	CD630_13071	uncharacterised protein		7.0.0	13	not significant	not significant	-0.23713	detected
CD1308	CD630_13080	Ribosomal protein L7Ae/L30e/S12e/Gadd45		4.2.2	2	not significant	not significant	-0.304712	not detected
CD1309	CD630_13090	Translation initiation factor IF-2	infB	2.2.10	2	not significant	not significant	-0.0295198	detected
CD1310	CD630_13100	Ribosome-binding factor A	rbfA	4.2.2	2	not significant	not significant	0.00121279	not detected
CD1311	CD630_13110	putative rna-binding protein		2.2.11	2	not significant	not significant	-0.10425	not detected
CD1312	CD630_13120	Transposase-like protein B	tlpB2	5.1.4	12	not significant	not significant	not detected	not detected
CD1314	CD630_13140	transfer RNA pseudouridine synthase B	truB	2.2.1	2	not significant	not significant	-0.23017	not detected
CD1315	CD630_13150	Riboflavin biosynthesis protein	ribC	3.2.13	7	not significant	not significant	-0.373163	not detected
CD1315A	CD630_13151	conserved hypothetical protein		0.0.2	10	not significant	not significant	not detected	not detected
CD1316	CD630_13160	30S ribosomal protein S15	rpsO	4.2.2	2	not significant	not significant	-0.0489482	detected
CD1317	CD630_13170	uncharacterised protein DegV family		7.0.0	13	not significant	not significant	not detected	not detected
CD1318	CD630_13180	Polyribonucleotide nucleotidyltransferase	pnp	2.1.2	5	not significant	not significant	0.0822139	detected
CD1319	CD630_13190	putative polysaccharide deacetylase		2.1.3	5	not significant	not significant	not detected	detected
CD1320	CD630_13200	putative peptidase, M16 family		2.1.4	5	not significant	not significant	0.0676635	not detected
CD1321	CD630_13210	putative sporulation protein		1.8.1	0	not significant	not significant	not detected	not detected
CD1322	CD630_13220	Aspartokinase 1 (Aspartokinase I) (1spartate kinase I)	dapG	3.1.4	7	not significant	not significant	-0.0185111	not detected
CD1323	CD630_13230	Protein export-enhancing factor	tepA	1.5.5	3	not significant	not significant	not detected	detected
CD1324	CD630_13240	DNA FtsK/SpoIIIE translocase	ftsK	1.7.1	0	not significant	not significant	-0.052099	not detected
CD1325	CD630_13250	putative tRNA 2-selenouridine synthase,selenophosphate-dependent; Rhodanese-like domain protein		4.2.2	2	not significant	not significant	0.417711	not detected
CD1326	CD630_13260	Ribosomal protein S12 methylthiotransferase	rimO	2.2.11	2	not significant	not significant	0.188369	not detected
CD1327	CD630_13270	CDP-diacylglycerol--glycerol-3-phosphate 3-phosphatidyltransferase	pgsA	3.3.0	7	not significant	not significant	not detected	not detected
CD1328	CD630_13280	Protein RecA (Recombinase A)	recA	2.2.3	2	not significant	not significant	-0.145463	not detected
CD1329	CD630_13290	RNase Y		2.2.11	2	not significant	not significant	0.107312	not detected
CD1330	CD630_13300	putative DNA helicase, UvrD/REP type		2.1.1	5	not significant	not significant	0.000988662	not detected
CD1331	CD630_13310	Signal peptidase I, S26A family	sip3	1.5.5	3	not significant	not significant	-0.393166	not detected
CD1332	CD630_13320	Undecaprenyl-diphosphatase 1 (Undecaprenyl pyrophosphate phosphatase 1) (Bacitracin resistance protein 1)	uppP1	1.4.3	0	not significant	not significant	not detected	detected
CD1333	CD630_13330	putative phage tyrosine recombinase		2.2.3	2	not significant	not significant	not detected	not detected
CD1334	CD630_13340	Adenylosuccinate lyase	purB	3.7.1	7	not significant	not significant	-0.0180677	not detected
CD1335	CD630_13350	Transcriptional regulator, MarR family		6.3.7	9	not significant	not significant	-0.577767	not detected
CD1336	CD630_13360	PTS system, glucose-like IIBC component		1.5.3	3	not significant	not significant	not detected	not detected
CD1337	CD630_13370	Transcriptional regulator, RpiR family		6.5.0	9	not significant	not significant	not detected	not detected
CD1338	CD630_13380	putative 6-phospho-beta-glucosidase		3.4.3	6	not significant	not significant	not detected	not detected
CD1339	CD630_13390	Aspartate aminotransferase (AspAT) (Transaminase A)	aspB	3.1.4	7	not significant	not significant	-0.277099	detected
CD1340	CD630_13400	putative galactose-1-phosphate uridylyltransferase		3.4.3	6	not significant	not significant	not significant	not detected
CD1341	CD630_13410	Exodeoxyribonuclease	exoA	2.1.1	5	not significant	not significant	0.0372552	not detected
CD1342	CD630_13420	putative ribonuclease		2.1.2	5	not significant	not significant	not detected	not detected
CD1343	CD630_13430	Glutamine synthetase	glnA	3.1.8	7	not significant	not significant	-0.358395	not detected
CD1344	CD630_13440	putative cell wall biosynthesis protein		4.1.9	3	not significant	not significant	not detected	not detected
CD1345	CD630_13450	Transcriptional regulator, PadR family		6.3.14	9	not significant	not significant	not detected	not detected
CD1346	CD630_13460	conserved hypothetical protein, DUF1700		0.0.2	10	not significant	not significant	not detected	not detected
CD1347	CD630_13470	conserved hypothetical protein		0.0.2	10	not significant	not significant	-0.218157	not detected
CD1348	CD630_13480	putative lipoprotein		4.1.7	3	0.00206219	0.880885	not detected	not detected
CD1349	CD630_13490	ABC-type transport system,lantibiotic/multidrug-family ATP-binding protein	cprA	1.4.1	0	not significant	not significant	not detected	not detected
CD1350	CD630_13500	ABC-type transport system,lantibiotic/multidrug-family permease	cprB	1.4.1	0	not significant	not significant	not detected	not detected
CD1351	CD630_13510	ABC-type transport system,lantibiotic/multidrug-family permease	cprC	1.4.1	0	not significant	not significant	not detected	not detected
CD1352	CD630_13520	Two-component sensor histidine kinase	cprK	6.1.1	9	not significant	not significant	not detected	not detected
CD1353	CD630_13530	putative phosphomethylpyrimidine kinase		3.2.12	7	not significant	not significant	0.390612	not detected
CD1354	CD630_13540	putative exported protein		4.1.7	3	not significant	not significant	not detected	not detected
CD1355	CD630_13550	Cold shock protein CspB	cspB	1.6.1	0	not significant	not significant	-0.154726	detected
CD1356	CD630_13560	putative CBS domain-containing protein		7.0.0	13	not significant	not significant	-0.556151	not detected
CD1357	CD630_13570	putative peptidyl-prolyl isomerase		1.3.1	0	not significant	not significant	-0.285303	detected
CD1358	CD630_13580	putative membrane protein		4.1.6	3	not significant	not significant	not detected	not detected
CD1359	CD630_13590	putative phage protein		5.1.2	12	not significant	not significant	not detected	not detected
CD1360	CD630_13600	Transcriptional regulator, Phage-type		5.1.2	12	not significant	not significant	not detected	not detected
CD1360A	CD630_13601	Transcriptional regulator, Phage-type		5.1.2	12	not significant	not significant	not detected	not detected
CD1361	CD630_13610	putative phage protein		5.1.2	12	not significant	not significant	not detected	not detected
CD1362	CD630_13620	conserved hypothetical protein		0.0.2	10	not significant	not significant	not detected	not detected
CD1363	CD630_13630	putative phage XkdK-like protein		5.1.2	12	not significant	not significant	not detected	not detected
CD1364	CD630_13640	putative phage XkdM-like protein		5.1.2	12	not significant	not significant	not detected	not detected
CD1365	CD630_13650	putative phage XkdN-like protein		5.1.2	12	not significant	not significant	not detected	not detected
CD1365A	CD630_13651	conserved hypothetical protein		0.0.2	10	not significant	not significant	not detected	not detected
CD1366	CD630_13660	putative phage tail protein		5.1.2	12	not significant	not significant	not detected	not detected
CD1367	CD630_13670	putative phage XkdP-like protein		5.1.2	12	not significant	not significant	not detected	not detected
CD1368	CD630_13680	putative phage cell wall XkdQ-like hydrolase		5.1.2	12	not significant	not significant	not detected	not detected
CD1369	CD630_13690	putative phage protein		5.1.2	12	not significant	not significant	not detected	not detected
CD1370	CD630_13700	putative phage XkdS-like protein		5.1.2	12	not significant	not significant	not detected	not detected
CD1371	CD630_13710	putative baseplate assembly predicted J-like		5.1.2	12	not significant	not significant	not detected	not detected
CD1372	CD630_13720	putative phage XkdT-like protein		5.1.2	12	not significant	not significant	not detected	not detected
CD1373	CD630_13730	putative phage tail fiber protein		5.1.2	12	not significant	not significant	not detected	not detected
CD1374	CD630_13740	putative beta-lactamase-inhibitor protein II		5.1.2	12	not significant	not significant	not detected	not detected
CD1375	CD630_13750	putative phage protein		5.1.2	12	not significant	not significant	not detected	not detected
CD1376	CD630_13760	putative phage protein		5.1.2	12	not significant	not significant	not detected	not detected
CD1377	CD630_13770	putative membrane protein		4.1.6	3	not significant	not significant	-0.0898052	not detected
CD1378	CD630_13780	Transcriptional regulator, Phage-type		5.1.2	12	not significant	not significant	not detected	not detected
CD1378A	CD630_13781	Transcriptional regulator, Phage-type		5.1.2	12	not significant	not significant	not detected	not detected
CD1378B	CD630_13782	conserved hypothetical protein		0.0.2	10	not significant	not significant	not detected	not detected
CD1379	CD630_13790	Transcriptional regulator, Phage-type		5.1.2	12	not significant	not significant	not detected	not detected
CD1380	CD630_13800	Transporter, Major Facilitator Superfamily (MFS)		1.5.5	3	not significant	not significant	not detected	not detected
CD1381	CD630_13810	Transcriptional regulator, TetR family		6.3.8	9	not significant	not significant	not detected	not detected
CD1382	CD630_13820	Glycerol kinase 1 (ATP:glycerol 3-phosphotransferase 1) (Glycerokinase 1) (GK 1)	glpK2	3.3.8	7	not significant	not significant	0.0292731	not detected
CD1383	CD630_13830	Transcriptional regulator, GntR family		6.3.3	9	not significant	not significant	-0.185966	not detected
CD1384	CD630_13840	putative lamB-like protein, UPF0271 family		7.0.0	13	not significant	not significant	0.241761	not detected
CD1385	CD630_13850	probable transporter		7.0.0	13	not significant	not significant	not detected	not detected
CD1386	CD630_13860	putative allophanate hydrolase subunit 1		3.4.5	6	not significant	not significant	0.0836203	not detected
CD1387	CD630_13870	putative allophanate hydrolase subunit 2		3.4.5	6	not significant	not significant	not detected	not detected
CD1388	CD630_13880	putative trancriptional regulator		6.5.0	9	0.000741332	-0.987022	0.00156268	not detected
CD1389	CD630_13890	putative chloromuconate cycloisomerase		3.4.5	6	not significant	not significant	not detected	not detected
CD1390	CD630_13900	conserved hypothetical protein, DUF819 family		0.0.2	10	not significant	not significant	not detected	not detected
CD1391	CD630_13910	putative hydrolase, CocE/NonD family		3.4.0	6	not significant	not significant	not detected	not detected
CD1392	CD630_13920	putative endoribonuclease		2.1.2	5	not significant	not significant	-0.217587	detected
CD1393	CD630_13930	putative membrane protein		4.1.6	3	not significant	not significant	not detected	not detected
CD1394	CD630_13940	putative NAD(P)-binding oxidoreductase,GFO/IDH/MOCA family		3.5.3	1	not significant	not significant	-0.248701	not detected
CD1395	CD630_13950	putative membrane protein		4.1.6	3	not significant	not significant	not detected	not detected
CD1396	CD630_13960	putative amino acid amidase		3.3.20	7	not significant	not significant	-0.244179	not detected
CD1397	CD630_13970	conserved hypothetical protein		0.0.2	10	not significant	not significant	0.263532	not detected
CD1398	CD630_13980	putative peptidase, M20D family		2.1.4	5	not significant	not significant	not detected	not detected
CD1399	CD630_13990	putative muramoyltetrapeptide carboxypeptidase,S66 family		2.1.4	5	not significant	not significant	not detected	not detected
CD1400	CD630_14000	conserved hypothetical protein		0.0.2	10	not significant	not significant	0.0521104	not detected
CD1401	CD630_14010	putative isochorismatase		3.4.0	6	not significant	not significant	-0.253746	not detected
CD1402	CD630_14020	Glycerophosphoryl diester phosphodiesterase	glpQ	3.3.8	7	not significant	not significant	not detected	detected
CD1403	CD630_14030	putative synthetase		7.0.0	13	0.00284136	-0.776653	not detected	not detected
CD1404	CD630_14040	putative oligopeptide transporter		1.5.5	3	not significant	not significant	not detected	not detected
CD1404A	CD630_14041	conserved hypothetical protein		0.0.2	10	not significant	not significant	not detected	not detected
CD1405	CD630_14050	ABC-type transport system, ATP-binding protein		1.5.5	3	not significant	not significant	0.423996	not detected
CD1406	CD630_14060	conserved hypothetical protein		0.0.2	10	not significant	not significant	-0.253371	not detected
CD1407	CD630_14070	Transcriptional regulator, GntR family		6.3.3	9	not significant	not significant	not detected	not detected
CD1408	CD630_14080	D-alanine--D-alanine ligase (D-alanylalanine synthetase) (D-Ala-D-Ala ligase)	ddl	4.1.9	3	not significant	not significant	-0.0528397	not detected
CD1409	CD630_14090	putative competence-damage inducible protein,CinA family		4.1.6	3	not significant	not significant	-0.144186	not detected
CD1410	CD630_14100	putative hydrolase, HAD superfamily, subfamily IIB		3.4.0	6	not significant	not significant	0.0357904	not detected
CD1411	CD630_14110	conserved hypothetical protein		0.0.2	10	not significant	not significant	not detected	not detected
CD1412	CD630_14120	Transcriptional regulator, sigma-54-dependent		6.5.0	9	not significant	not significant	not detected	not detected
CD1413	CD630_14130	putative membrane protein		4.1.6	3	not significant	not significant	not detected	not detected
CD1414	CD630_14140	putative oxidoreductase, Fe-S subunit		3.5.3	1	not significant	not significant	not detected	not detected
CD1415	CD630_14150	putative membrane protein		4.1.6	3	not significant	not significant	not detected	not detected
CD1416	CD630_14160	putative membrane protein		4.1.6	3	not significant	not significant	not detected	not detected
CD1417	CD630_14170	putative ATP-binding protein		1.5.5	3	not significant	not significant	0.282175	not detected
CD1418	CD630_14180	putative drug/sodium antiporter, MATE family		1.4.3	3	not significant	not significant	not detected	not detected
CD1418A	CD630_14181	Fragment of putative phage protein		5.1.2	11	not significant	not significant	not detected	not detected
CD1418B	CD630_14182	putative phage protein		5.1.2	12	not significant	not significant	not detected	not detected
CD1419	CD630_14190	putative diguanylate kinase signaling protein		6.5.0	9	not significant	not significant	not detected	not detected
CD1420	CD630_14200	diguanylate kinase signaling protein	dccA	6.5.0	9	not significant	not significant	not detected	not detected
CD1421	CD630_14210	putative diguanylate kinase signaling protein		6.5.0	9	not significant	not significant	not detected	not detected
CD1422	CD630_14220	Transcriptional regulator, MerR family		6.3.12	9	not significant	not significant	not detected	not detected
CD1423	CD630_14230	conserved hypothetical protein		0.0.2	10	not significant	not significant	not detected	not detected
CD1424	CD630_14240	conserved hypothetical protein		0.0.2	10	not significant	not significant	not detected	not detected
CD1425	CD630_14250	putative magnesium transporter		1.5.5	3	0.00718152	0.797386	not detected	not detected
CD1426	CD630_14260	Fragment of isochorismatase		3.3.6	11	not significant	not significant	not detected	not detected
CD1428	CD630_14280	Transcriptional regulator, hxlR family		6.5.0	9	not significant	not significant	not detected	not detected
CD1428A	CD630_14281	conserved hypothetical protein		0.0.2	10	not significant	not significant	not detected	not detected
CD1429	CD630_14290	putative acyl-CoA N-acyltransferase		7.0.0	13	not significant	not significant	not detected	not detected
CD1430	CD630_14300	putative delta-lactam-biosynthetic de-N-acteylase		2.1.3	5	not significant	not significant	not detected	not detected
CD1431	CD630_14310	putative helicase, DinG family		2.1.1	5	not significant	not significant	not detected	not detected
CD1432	CD630_14320	putative ribonuclease		2.1.2	5	not significant	not significant	not detected	not detected
CD1433	CD630_14330	spore coat protein: peroxiredoxin/chitinase	cotE	1.8.1	0	not significant	not significant	not detected	detected
CD1434	CD630_14340	conserved hypothetical protein		0.0.2	10	not significant	not significant	not detected	not detected
CD1435	CD630_14350	conserved hypothetical protein		0.0.2	10	not significant	not significant	-0.0639215	not detected
CD1436	CD630_14360	putative hydrolase		3.4.0	6	not significant	not significant	-0.0473454	detected
CD1437	CD630_14370	putative transcriptional regulator,sigma-54-dependent		6.5.0	9	not significant	not significant	not detected	not detected
CD1438	CD630_14380	putative TPR repeat-containing protein		7.0.0	13	not significant	not significant	0.463308	not detected
CD1439	CD630_14390	putative transporter, LrgA family		1.5.5	3	not significant	not significant	not detected	not detected
CD1440	CD630_14400	putative transporter, LrgB family		1.5.5	3	not significant	not significant	-0.121416	not detected
CD1441	CD630_14410	putative membrane protein		4.1.6	3	not significant	not significant	not detected	not detected
CD1442	CD630_14420	putative MORN repeat-containing protein		7.0.0	13	not significant	not significant	0.23031	not detected
CD1443	CD630_14430	putative Ca++-chelating serine protease,SCP-like extracellular domain protein		4.1.7	3	not significant	not significant	not detected	not detected
CD1444	CD630_14440	putative exported polysaccharide deacetylase		2.1.3	5	not significant	not significant	not detected	not detected
CD1445	CD630_14450	Para-aminobenzoate/anthranilate synthase glutamine amidotransferase component II [Includes: Para-aminobenzoate synthase glutamine amidotransferase component II; Anthranilate synthase component II]	pabA	3.2.5	7	not significant	not significant	not detected	not detected
CD1446	CD630_14460	Para-aminobenzoate synthase component I	pabB	3.2.5	7	not significant	not significant	-0.274771	not detected
CD1447	CD630_14470	Aminodeoxychorismate lyase (4-amino-4-deoxychorismate lyase) (ADC lyase) (ADCL)	pabC	3.2.5	7	not significant	not significant	not detected	not detected
CD1448	CD630_14480	conserved hypothetical protein		0.0.2	10	not significant	not significant	not detected	not detected
CD1449	CD630_14490	GTP cyclohydrolase 1 (GTP cyclohydrolase I) (GTP-CH-I)	folE	3.2.5	7	not significant	not significant	-0.35023	not detected
CD1450	CD630_14500	Dihydropteroate synthase	folP	3.2.5	7	not significant	not significant	-0.168811	not detected
CD1451	CD630_14510	Dihydroneopterin aldolase	folB	3.2.5	7	not significant	not significant	-0.387985	not detected
CD1452	CD630_14520	2-amino-4-hydroxy-6- hydroxymethyldihydropteridinepyrophosphokinase	folK	3.2.5	7	not significant	not significant	not detected	not detected
CD1453	CD630_14530	Phospho-2-dehydro-3-deoxyheptonate aldolase	aroF	3.1.5	7	not significant	not significant	0.232538	not detected
CD1454	CD630_14540	DNA primase	dnaG	2.2.3	2	not significant	not significant	not detected	not detected
CD1455	CD630_14550	RNA polymerase sigma factor SigA1 (sigma-43)	sigA1	6.2.1	9	not significant	not significant	-0.0710338	detected
CD1456	CD630_14560	putative SAM-dependent methyltransferase		7.0.0	13	not significant	not significant	0.342953	not detected
CD1457	CD630_14570	conserved hypothetical protein		0.0.2	10	not significant	not significant	0.078666	not detected
CD1458	CD630_14580	putative flavodoxin protein	wrbA	3.1.19	7	not significant	not significant	not detected	not detected
CD1459	CD630_14590	putative 5-nitroimidazole antibiotic resistance protein		1.4.3	0	not significant	not significant	-0.599342	not detected
CD1460	CD630_14600	putative phosphohydrolase, HD superfamily		7.0.0	13	not significant	not significant	not detected	not detected
CD1461	CD630_14610	putative membrane protein		4.1.6	3	not significant	not significant	not detected	not detected
CD1462	CD630_14620	Transcriptional regulator, GntR family		6.3.3	9	not significant	not significant	not detected	not detected
CD1463	CD630_14630	uncharacterised protein		7.0.0	13	not significant	not significant	not detected	detected
CD1464	CD630_14640	Two-component response regulator		6.1.2	9	not significant	not significant	not detected	not detected
CD1465	CD630_14650	Two-component sensor histidine kinase		6.1.1	9	not significant	not significant	not detected	not detected
CD1466	CD630_14660	ABC-type transport system, ATP-binding protein		1.5.5	3	not significant	not significant	0.516245	not detected
CD1467	CD630_14670	ABC-type transport system, permease protein		1.5.5	3	not significant	not significant	not detected	not detected
CD1468	CD630_14680	putative iron-sulfur protein		3.5.3	1	not significant	not significant	-0.31774	not detected
CD1469	CD630_14690	putative cell surface protein ; putative penicillin-binding protein cwp20	cwp20	4.1.8	3	not significant	not significant	-0.051373	not detected
CD1470	CD630_14700	putative rhodanese-like domain-containing protein		1.4.2	0	not significant	not significant	not detected	not detected
CD1471	CD630_14710	putative membrane protein		4.1.6	3	not significant	not significant	0.22033	not detected
CD1472	CD630_14720	ABC-type transport system, multidrug-family ATP-binding protein/permease		1.5.5	3	not significant	not significant	not detected	not detected
CD1473	CD630_14730	ABC-type transport system, multidrug-family ATP-binding/permease		1.5.5	3	not significant	not significant	not detected	not detected
CD1474	CD630_14740	putative rubrerythrin (Rr)		1.4.2	0	not significant	not significant	-0.274402	detected
CD1475	CD630_14750	putative hydrolase		3.4.0	6	not significant	not significant	not detected	not detected
CD1476	CD630_14760	putative signaling protein		6.5.0	9	not significant	not significant	not detected	not detected
CD1477	CD630_14770	Ferrous iron transport protein	feoA	1.6.3	0	not significant	not significant	not detected	not detected
CD1478	CD630_14780	Ferrous iron transport protein	feoA1	1.6.3	0	not significant	not significant	not detected	not detected
CD1479	CD630_14790	Ferrous iron transport protein B	feoB1	1.6.3	0	not significant	not significant	not detected	not detected
CD1480	CD630_14800	conserved hypothetical protein		0.0.2	10	not significant	not significant	not detected	not detected
CD1481	CD630_14810	putative tryptophan RNA-binding attenuation protein		2.2.11	2	not significant	not significant	-0.305158	not detected
CD1482	CD630_14820	ABC-type transport system, sulfonates-family permease	ssuC	1.5.5	3	not significant	not significant	not detected	not detected
CD1483	CD630_14830	ABC-type transport system, sulfonates-family ATP-binding protein	ssuB	1.5.5	3	not significant	not significant	not detected	not detected
CD1484	CD630_14840	ABC-type transport system,alkanesulfonates-family extracellular solute-binding protein	ssuA	1.5.5	3	2.33667e-19	-2.04946	-2.22184	not detected
CD1485	CD630_14850	conserved hypothetical protein		0.0.2	10	not significant	not significant	not detected	not detected
CD1486	CD630_14860	putative lipoprotein		4.1.7	3	not significant	not significant	not detected	detected
CD1487	CD630_14870	conserved hypothetical protein		0.0.2	10	not significant	not significant	not detected	not detected
CD1488	CD630_14880	Transcriptional regulator, DeoR family		6.3.10	9	not significant	not significant	not detected	not detected
CD1489	CD630_14890	ABC-type transport system, methionine-specific ATP-binding protein	metN	1.5.1	3	not significant	not significant	0.162859	not detected
CD1490	CD630_14900	ABC-type transport system, methionine-specific permease	metI	1.5.1	3	not significant	not significant	not detected	not detected
CD1491	CD630_14910	ABC-type transport system, methionine-specific substrate-binding lipoprotein	metQ	1.5.1	3	not significant	not significant	-0.163176	detected
CD1492	CD630_14920	Two-component sensor histidine kinase,sporulation-associated spo0A		6.1.2	9	4.35615e-35	-2.60066	not detected	not detected
CD1493	CD630_14930	putative 3-methyladenine DNA glycosylase		2.2.3	2	2.46114e-05	-1.32799	not detected	not detected
CD1494	CD630_14940	Transcriptional regulator, HTH-type		6.5.0	9	2.06962e-09	1.51989	1.36301	not detected
CD1495	CD630_14950	Pyrroline-5-carboxylate reductase	proC	3.1.16	7	4.07473e-10	1.26591	0.961416	not detected
CD1496	CD630_14960	uncharacterised protein		7.0.0	13	not significant	not significant	-0.194605	detected
CD1497	CD630_14970	uncharacterised protein		7.0.0	13	not significant	not significant	-0.354699	detected
CD1498	CD630_14980	RNA polymerase sigma factor SigA2 (sigma-43)	sigA2	6.2.1	9	0.00118536	-0.732966	not detected	not detected
CD1499	CD630_14990	putative membrane protein (virulence factor (mvin) homologue)		4.1.6	3	not significant	not significant	not detected	not detected
CD1500	CD630_15000	Transposase-like protein B	tlpB3	5.1.4	12	not significant	not significant	not detected	not detected
CD1502	CD630_15020	Deoxyribose-phosphate aldolase (Phosphodeoxyriboaldolase) (Deoxyriboaldolase) (DERA)	deoC	3.4.5	6	not significant	not significant	-0.215529	not detected
CD1503	CD630_15030	Transcriptional regulator, GntR family		6.3.3	9	not significant	not significant	0.0783601	not detected
CD1504	CD630_15040	ABC-type transport system, multidrug-family ATP-binding protein		1.5.5	3	not significant	not significant	not detected	not detected
CD1505	CD630_15050	ABC-type transport system, multidrug-family permease		1.5.5	3	not significant	not significant	not detected	not detected
CD1506	CD630_15060	putative drug/sodium antiporter, MATE family		1.4.3	3	not significant	not significant	not detected	not detected
CD1507	CD630_15070	putative thioredoxin		3.2.15	7	not significant	not significant	0.119646	not detected
CD1507A	CD630_15071	conserved hypothetical protein		0.0.2	10	not significant	not significant	not detected	not detected
CD1508	CD630_15080	putative iron-sulfur binding protein		3.5.3	1	not significant	not significant	not detected	not detected
CD1509	CD630_15090	putative lipoprotein		4.1.7	3	not significant	not significant	not detected	not detected
CD1510	CD630_15100	conserved hypothetical protein		0.0.2	10	not significant	not significant	0.351877	not detected
CD1511	CD630_15110	spore coat protein	cotB	1.8.1	0	2.56003e-05	-2.07657	not detected	detected
CD1511A	CD630_15111	conserved hypothetical protein		0.0.2	10	not significant	not significant	not detected	not detected
CD1512	CD630_15120	Pantothenate synthetase	panC	3.2.10	7	not significant	not significant	not detected	not detected
CD1513	CD630_15130	Ketopantoate hydroxymethyltransferase	panB	3.2.10	7	8.77021e-05	-1.13248	not detected	not detected
CD1514	CD630_15140	uncharacterised protein		7.0.0	13	8.14886e-05	-1.09478	not detected	not detected
CD1515	CD630_15150	diguanylate kinase signaling protein	pdcA	6.5.0	9	not significant	not significant	not detected	not detected
CD1515B	CD630_15152	conserved hypothetical protein		0.0.2	10	not significant	not significant	not detected	not detected
CD1516	CD630_15160	Transcriptional regulator, MerR family		6.3.12	9	not significant	not significant	not detected	not detected
CD1517	CD630_15170	Ferrous iron transport protein B	feoB	1.6.3	0	not significant	not significant	not detected	not detected
CD1518	CD630_15180	Ferrous iron transport protein	feoA2	1.6.3	0	not significant	not significant	not detected	not detected
CD1519	CD630_15190	putative acyltransferase		7.0.0	13	not significant	not significant	0.578214	not detected
CD1520	CD630_15200	putative membrane protein		4.1.6	3	not significant	not significant	not detected	not detected
CD1521	CD630_15210	Tyrosyl-tRNA synthetase (Tyrosine--tRNA ligase) (TyrRS)	tyrS	2.2.1	2	not significant	not significant	-0.0817163	detected
CD1522	CD630_15220	putative polysaccharide deacetylase		2.1.3	5	9.94015e-18	1.67335	1.16654	not detected
CD1523	CD630_15230	putative transporter		1.5.5	3	not significant	not significant	0.087523	not detected
CD1524	CD630_15240	putative rubrerythrin		1.4.2	0	4.49876e-10	-1.22266	-0.765043	detected
CD1525	CD630_15250	putative iron-sulfur protein		3.5.3	1	not significant	not significant	not detected	not detected
CD1526	CD630_15260	Dihydroorotase (DHOase)	pyrC	3.7.2	7	9.08831e-08	-1.21639	-1.20295	not detected
CD1527	CD630_15270	ABC-type transport system, permease		1.5.5	3	not significant	not significant	0.993228	not detected
CD1528	CD630_15280	ABC-type transport system, ATP-binding protein		1.5.5	3	not significant	not significant	0.197952	not detected
CD1529	CD630_15290	ABC-type transport system, permease		1.5.5	3	not significant	not significant	-0.0102335	not detected
CD1530	CD630_15300	Two-component sensor histidine kinase		6.1.1	9	not significant	not significant	not detected	not detected
CD1531	CD630_15310	Two-component response regulator		6.1.2	9	not significant	not significant	not detected	not detected
CD1532	CD630_15320	ABC-type transport system, ATP-binding protein		1.5.5	3	not significant	not significant	not detected	not detected
CD1533	CD630_15330	ABC-type transport system, permease		1.5.5	3	not significant	not significant	not detected	not detected
CD1534	CD630_15340	Gamma-glutamyltranspeptidase	ggt	3.3.0	7	not significant	not significant	0.243504	not detected
CD1535	CD630_15350	3-mercaptopyruvate sulfurtransferase	sseA	1.4.2	0	not significant	not significant	0.144037	not detected
CD1536	CD630_15360	Ferredoxin--NADP(+) reductase subunit alpha		3.5.3	1	not significant	not significant	-0.151016	not detected
CD1537	CD630_15370	putative glutamate synthase	aspB1	3.1.7	7	not significant	not significant	-0.118835	not detected
CD1538	CD630_15380	putative signaling protein		6.5.0	9	not significant	not significant	not detected	not detected
CD1539	CD630_15390	ABC-type transport system, ATP-binding protein		1.5.5	3	not significant	not significant	not detected	not detected
CD1540	CD630_15400	ABC-type transport system, permease protein		1.5.5	3	not significant	not significant	not detected	not detected
CD1541	CD630_15410	putative drug/sodium antiporter, MATE family		1.4.3	3	not significant	not significant	not detected	not detected
CD1542	CD630_15420	fic family protein		1.7.1	0	not significant	not significant	0.374663	not detected
CD1543	CD630_15430	putative FMN-dependent NADH-azoreductase		7.0.0	13	not significant	not significant	not detected	detected
CD1543A	CD630_15431	conserved hypothetical protein		0.0.2	10	not significant	not significant	not detected	not detected
CD1545	CD630_15450	conserved hypothetical protein, DUF1836 family		0.0.2	10	not significant	not significant	not detected	not detected
CD1546	CD630_15460	putative channel-forming hemolysin		4.1.6	3	not significant	not significant	not detected	not detected
CD1546A	CD630_15461	conserved hypothetical protein		0.0.2	10	not significant	not significant	not detected	not detected
CD1547	CD630_15470	ATP phosphoribosyltransferase regulatory subunit	hisZ	3.1.10	7	not significant	not significant	not detected	not detected
CD1548	CD630_15480	ATP phosphoribosyltransferase (ATP-PRTase) (ATP-PRT)	hisG	3.1.10	7	not significant	not significant	-0.0436511	not detected
CD1549	CD630_15490	Histidinol-phosphate aminotransferase (Imidazole acetol-phosphate transaminase)	hisC	3.1.10	7	not significant	not significant	0.443317	not detected
CD1550	CD630_15500	Imidazoleglycerol-phosphate dehydratase	hisB	3.1.10	7	not significant	not significant	0.47641	not detected
CD1551	CD630_15510	Imidazole glycerol phosphate synthase subunit HisH	hisH	3.1.10	7	not significant	not significant	0.245992	not detected
CD1552	CD630_15520	1-(5-phosphoribosyl)-5-[(5- phosphoribosylamino)methylideneamino] imidazole-4-carboxamide isomerase	hisA	3.1.10	7	not significant	not significant	0.100133	not detected
CD1553	CD630_15530	Imidazole glycerol phosphate synthase subunit HisF	hisF	3.1.10	7	not significant	not significant	-0.130519	not detected
CD1554	CD630_15540	Histidine biosynthesis bifunctional protein HisIE [Includes: Phosphoribosyl-AMP cyclohydrolase ; Phosphoribosyl-ATP pyrophosphatase]	hisI	3.1.10	7	not significant	not significant	-0.260837	not detected
CD1555	CD630_15550	putative amino acid permease		1.5.1	3	not significant	not significant	not detected	not detected
CD1556	CD630_15560	putative polysaccharide deacetylase		2.1.3	5	not significant	not significant	-0.0815165	not detected
CD1557	CD630_15570	putative peptidylprolyl isomerase		1.3.1	0	not significant	not significant	0.492605	detected
CD1558	CD630_15580	Extracytoplasmic function (ECF) sigma factor csfV	csfV	6.2.1	9	not significant	not significant	not detected	not detected
CD1559	CD630_15590	extracytoplasmic function (ECF) anti-sigma factor rsiV	rsiV	6.2.2	9	not significant	not significant	not detected	not detected
CD1560	CD630_15600	conserved hypothetical protein		0.0.2	10	not significant	not significant	not detected	not detected
CD1561	CD630_15610	putative xanthine dehydrogenase accessory factor		3.3.11	7	not significant	not significant	0.0798363	not detected
CD1562	CD630_15620	conserved hypothetical protein		0.0.2	10	not significant	not significant	not detected	not detected
CD1564	CD630_15640	conserved hypothetical protein		0.0.2	10	not significant	not significant	not detected	not detected
CD1565	CD630_15650	Ketol-acid reductoisomerase	ilvC	3.1.11	7	not significant	not significant	not detected	not detected
CD1566	CD630_15660	Acetolactate synthase large subunit	ilvB	3.1.11	7	not significant	not significant	not detected	not detected
CD1567	CD630_15670	spore coat protein- manganese catalase	cotG	1.8.1	0	not significant	not significant	not detected	detected
CD1568	CD630_15680	conserved hypothetical protein		0.0.2	10	not significant	not significant	not detected	not detected
CD1569	CD630_15690	Transcriptional regulator, MarR family		6.3.7	9	not significant	not significant	not detected	not detected
CD1570	CD630_15700	hydrolase, alpha/beta domain protein		2.2.7	7	not significant	not significant	not detected	not detected
CD1571	CD630_15710	Transposase-like protein A	tlpA	5.1.4	12	not significant	not significant	not detected	not detected
CD1572	CD630_15720	Transposase-like protein B	tlpB4	5.1.4	12	not significant	not significant	not detected	not detected
CD1573	CD630_15730	Transcriptional regulator, HTH-type		6.5.0	9	not significant	not significant	not detected	not detected
CD1574	CD630_15740	conserved hypothetical protein		0.0.2	10	not significant	not significant	not detected	not detected
CD1575	CD630_15750	putative g5 domain protein		4.1.6	3	not significant	not significant	not detected	not detected
CD1576	CD630_15760	putative esterase, SGNH hydrolase-type		3.4.5	6	not significant	not significant	-0.234463	not detected
CD1577	CD630_15770	Alpha-phosphoglucomutase	pgm	4.1.4	3	not significant	not significant	-0.061175	not detected
CD1578	CD630_15780	putative membrane-associated ribonuclease BN-like (Rbn)		2.1.2	5	not significant	not significant	not detected	not detected
CD1579	CD630_15790	Two-component sensor histidine kinase,sporulation-associated spo0A		6.1.2	9	5.68306e-21	2.19111	2.24621	not detected
CD1580	CD630_15800	Homoserine dehydrogenase	hom2	3.1.0	7	not significant	not significant	not detected	not detected
CD1581	CD630_15810	uncharacterised protein		7.0.0	13	not significant	not significant	not detected	detected
CD1582	CD630_15820	Histidinol dehydrogenase (HDH)	hisD	3.1.10	7	not significant	not significant	0.482301	not detected
CD1583	CD630_15830	conserved hypothetical protein		0.0.2	10	not significant	not significant	not detected	not detected
CD1583A	CD630_15831	conserved hypothetical protein		0.0.2	10	not significant	not significant	not detected	not detected
CD1584	CD630_15840	Transcriptional regulator, repressor ROK family		6.3.9	9	not significant	not significant	not detected	not detected
CD1585	CD630_15850	putative N-acetylglucosamine kinase NAGK-like		3.4.3	6	not significant	not significant	not detected	not detected
CD1586	CD630_15860	conserved hypothetical protein		0.0.2	10	not significant	not significant	not detected	not detected
CD1587	CD630_15870	ABC-type transport system, sugar-family ATP-binding protein		1.5.3	3	not significant	not significant	not detected	not detected
CD1588	CD630_15880	ABC-type transport system, sugar-family permease		1.5.3	3	not significant	not significant	not detected	not detected
CD1589	CD630_15890	ABC-type transport system, sugar-family extracellular solute-binding protein		1.5.3	3	not significant	not significant	-0.189246	not detected
CD1590	CD630_15900	putative membrane protein		4.1.6	3	not significant	not significant	not detected	not detected
CD1591	CD630_15910	Potassium-translocating ATPase A chain	kdpA	1.5.2	3	not significant	not significant	not detected	not detected
CD1592	CD630_15920	Potassium-transporting ATPase B chain	kdpB	1.5.2	3	not significant	not significant	not detected	not detected
CD1593	CD630_15930	Potassium-transporting ATPase C chain	kdpC	1.5.2	3	not significant	not significant	not detected	not detected
CD1594	CD630_15940	O-acetyl-serine thiol-lyase A (O-acetyl-sulfhydrylase)(OAS-TL)	cysK	3.1.6	7	not significant	not significant	-0.599115	detected
CD1595	CD630_15950	Serine acetyltransferase (SAT)	cysE	3.1.6	7	not significant	not significant	-0.934034	not detected
CD1595A	CD630_15951	Ferredoxin		3.5.3	1	0.00246149	-1.06772	not detected	detected
CD1596	CD630_15960	Methionine aminopeptidase Map2 (MAP) (Peptidase M)	map2	2.2.10	2	not significant	not significant	not detected	not detected
CD1597	CD630_15970	conserved hypothetical protein		0.0.2	10	not significant	not significant	not detected	not detected
CD1598	CD630_15980	putative excinuclease ABC-like		2.2.3	2	not significant	not significant	not detected	not detected
CD1599	CD630_15990	Phosphomethylpyrimidine kinase	thiD	3.2.14	7	not significant	not significant	not detected	not detected
CD1600	CD630_16000	Hydroxyethylthiazole kinase	thiM	3.2.14	7	not significant	not significant	not detected	not detected
CD1601	CD630_16010	Thiamine-phosphate pyrophosphorylase	thiE	3.2.14	7	not significant	not significant	not detected	not detected
CD1602	CD630_16020	PTS system, lactose/cellobiose-family IIB component		1.5.3	3	not significant	not significant	not detected	not detected
CD1603	CD630_16030	ABC-type transport system, multidrug-family permease		1.5.5	3	not significant	not significant	not detected	not detected
CD1604	CD630_16040	ABC-type transport system, multidrug-family ATP-binding protein		1.5.5	3	not significant	not significant	not detected	not detected
CD1605	CD630_16050	putative transcriptional regulator		6.5.0	9	not significant	not significant	not detected	not detected
CD1606	CD630_16060	Transcriptional regulator, GntR family		6.3.3	9	not significant	not significant	not detected	not detected
CD1607	CD630_16070	ABC-type transport system, multidrug-family ATP-binding protein		1.5.5	3	not significant	not significant	not detected	not detected
CD1608	CD630_16080	ABC-type transport system, multidrug-family permease		1.5.5	3	not significant	not significant	not detected	not detected
CD1609	CD630_16090	conserved hypothetical protein		0.0.2	10	not significant	not significant	not detected	not detected
CD1610	CD630_16100	conserved hypothetical protein		0.0.2	10	not significant	not significant	not detected	not detected
CD1611	CD630_16110	conserved hypothetical protein		0.0.2	10	not significant	not significant	0.0546956	not detected
CD1612	CD630_16120	putative amidohydrolase		3.4.5	6	not significant	not significant	0.0524311	not detected
CD1613	CD630_16130	spore coat assembly protein	cotA	1.8.1	0	not significant	not significant	not detected	detected
CD1614	CD630_16140	ABC-type transport system, ATP-binding protein		1.5.2	3	not significant	not significant	0.314503	not detected
CD1615	CD630_16150	ABC-type transport system, permease		1.5.2	3	not significant	not significant	not detected	not detected
CD1616	CD630_16160	putative diguanylate kinase signaling protein		6.5.0	9	not significant	not significant	not detected	not detected
CD1617	CD630_16170	Transcriptional regulator, GntR family		6.3.3	9	not significant	not significant	-0.00837549	not detected
CD1618	CD630_16180	ABC-type transport system, multidrug-family ATP-binding protein		1.5.5	3	not significant	not significant	0.0360836	not detected
CD1619	CD630_16190	ABC-type transport system, multidrug-family permease		1.5.5	3	not significant	not significant	not detected	not detected
CD1620	CD630_16200	Transporter, Major Facilitator Superfamily (MFS)		1.5.5	3	not significant	not significant	not detected	not detected
CD1621	CD630_16210	putative mechanosensitive ion channel protein,MscS family		1.6.2	0	not significant	not significant	not detected	not detected
CD1622	CD630_16220	peptidase propeptide and ypeb domain protein		2.1.4	5	not significant	not significant	-0.526019	detected
CD1623	CD630_16230	putative oxidoreductase		3.5.3	1	not significant	not significant	-0.272833	detected
CD1624	CD630_16240	Two-component response regulator	vanR	6.1.2	9	not significant	not significant	not detected	not detected
CD1625	CD630_16250	Two-component sensor histidine kinase	vanS	6.1.1	9	not significant	not significant	not detected	not detected
CD1626	CD630_16260	D-alanine--D-alanine ligase 2	vanG	4.1.9	3	not significant	not significant	not detected	not detected
CD1627	CD630_16270	D-alanyl-D-alanine carboxypeptidase (penicillin-binding protein)	vanY	1.4.3	0	not significant	not significant	not detected	not detected
CD1628	CD630_16280	Alanine racemase 1	vanTG	3.3.20	7	not significant	not significant	not detected	not detected
CD1629	CD630_16290	conserved hypothetical protein		0.0.2	10	not significant	not significant	not detected	not detected
CD1630	CD630_16300	putative membrane protein		4.1.6	3	not significant	not significant	not detected	not detected
CD1631	CD630_16310	spore coat protein - superoxide dismutase (Mn)	sodA	1.8.1	0	not significant	not significant	not detected	detected
CD1632	CD630_16320	Asparagine synthetase	asnB1	3.1.3	7	not significant	not significant	not detected	not detected
CD1633	CD630_16330	putative serine protease		2.1.4	5	not significant	not significant	not detected	not detected
CD1634	CD630_16340	Tellurium resistance protein terD	terD	1.4.2	0	not significant	not significant	-0.356916	not detected
CD1635	CD630_16350	Tellurium resistance protein terD1	terD1	1.4.2	0	not significant	not significant	-0.571955	not detected
CD1636	CD630_16360	Tellurium resistance protein terD2	terD2	1.4.2	0	not significant	not significant	-0.225462	not detected
CD1637	CD630_16370	putative calcium-transporting ATPase		1.4.2	0	not significant	not significant	-0.22267	not detected
CD1638	CD630_16380	conserved hypothetical protein		0.0.2	10	not significant	not significant	-0.0650119	not detected
CD1639	CD630_16390	putative tellurite associated resistance protein		1.4.2	0	not significant	not significant	-0.375908	not detected
CD1640	CD630_16400	conserved hypothetical protein		0.0.2	10	not significant	not significant	not detected	not detected
CD1641	CD630_16410	conserved hypothetical protein		0.0.2	10	not significant	not significant	not detected	not detected
CD1642	CD630_16420	conserved hypothetical protein		0.0.2	10	not significant	not significant	-0.135437	not detected
CD1643	CD630_16430	conserved hypothetical protein		0.0.2	10	not significant	not significant	not detected	not detected
CD1644	CD630_16440	Transcriptional regulator, RmlC-type		6.5.0	9	not significant	not significant	0.0898721	not detected
CD1645	CD630_16450	putative membrane protein		4.1.6	3	not significant	not significant	not detected	not detected
CD1646	CD630_16460	putative peptidase, M19 family		2.1.4	5	not significant	not significant	0.144898	not detected
CD1647	CD630_16470	ABC-type transport system, iron-family permease		1.6.3	0	not significant	not significant	not detected	not detected
CD1648	CD630_16480	ABC-type transport system, iron-family permease		1.6.3	0	not significant	not significant	not detected	not detected
CD1649	CD630_16490	ABC-type transport system, iron-family ATP-binding protein		1.6.3	0	not significant	not significant	not detected	not detected
CD1650	CD630_16500	ABC-type transport system, iron-family extracellular substrate-binding protein		1.6.3	0	not significant	not significant	not detected	not detected
CD1651	CD630_16510	putative signaling protein		6.5.0	9	not significant	not significant	not detected	not detected
CD1652	CD630_16520	putative tellurium resistance protein		1.4.2	0	not significant	not significant	-0.153512	not detected
CD1653	CD630_16530	putative Probable D-methionine-binding lipoprotein		4.1.7	3	not significant	not significant	-0.114818	not detected
CD1654	CD630_16540	putative lipoate-protein ligase	lplA	3.2.7	7	3.60062e-12	1.51218	0.944352	not detected
CD1655	CD630_16550	putative Na+/H+ antiporter NhaC-like		1.5.2	3	not significant	not significant	not detected	not detected
CD1656	CD630_16560	putative membrane protein		4.1.6	3	not significant	not significant	not detected	not detected
CD1657	CD630_16570	Bi-functional glycine dehydrogenase/aminomethyl transferase protein	gcvTPA	3.4.2	6	4.32529e-05	-0.867589	-0.428447	not detected
CD1658	CD630_16580	Glycine decarboxylase	gcvPB	3.4.2	6	1.85752e-06	-1.13085	-0.365087	not detected
CD1659	CD630_16590	Cation-transporting ATPase		1.5.2	3	0.00602952	1.11866	not detected	not detected
CD1660	CD630_16600	uncharacterised protein		7.0.0	13	not significant	not significant	-1.3771	not detected
CD1660A	CD630_16601	Transposase-like protein A	tlpA1	5.1.4	12	not significant	not significant	not detected	not detected
CD1661	CD630_16610	Transposase-like protein B	tlpB5	5.1.4	12	not significant	not significant	not detected	not detected
CD1662	CD630_16620	conserved hypothetical protein		0.0.2	10	not significant	not significant	not detected	not detected
CD1663	CD630_16630	Guanine deaminase (Guanase) (Guanine aminase) (Guanine aminohydrolase) (GAH)	guaD	3.3.21	7	not significant	not significant	-0.399523	not detected
CD1663A	CD630_16631	conserved hypothetical protein		0.0.2	10	not significant	not significant	not detected	not detected
CD1663B	CD630_16632	conserved hypothetical protein		0.0.2	10	not significant	not significant	not detected	not detected
CD1664	CD630_16640	Transcriptional regulator, RmlC-type		6.5.0	9	not significant	not significant	not detected	not detected
CD1665	CD630_16650	O-acetylserine (thiol)-lyase (O-acetylserine sulfhydrylase) (OAS-TL)	cysM	3.1.6	7	not significant	not significant	0.044553	not detected
CD1666	CD630_16660	putative membrane glycerophosphoryl diester phosphodiesterase		3.3.8	7	not significant	not significant	not detected	not detected
CD1667	CD630_16670	putative maltose O-acetyltransferase		3.4.3	6	not significant	not significant	not detected	not detected
CD1667A	CD630_16671	conserved hypothetical protein		0.0.2	10	not significant	not significant	not detected	not detected
CD1668	CD630_16680	putative membrane protein		4.1.6	3	not significant	not significant	not detected	not detected
CD1669	CD630_16690	ABC-type transport system, multidrug-family ATP-binding protein		1.5.5	3	not significant	not significant	not detected	not detected
CD1670	CD630_16700	ABC-type transport system, multidrug-family permease		1.5.5	3	not significant	not significant	not detected	not detected
CD1671	CD630_16710	Two-component response regulator		6.1.2	9	not significant	not significant	not detected	not detected
CD1672	CD630_16720	Two-component sensor histidine kinase		6.1.1	9	not significant	not significant	not detected	not detected
CD1673	CD630_16730	protein trax		4.1.5	3	not significant	not significant	not detected	not detected
CD1673A	CD630_16731	conserved hypothetical protein		0.0.2	10	not significant	not significant	not detected	not detected
CD1674	CD630_16740	putative NADPH-dependent FMN reductase		3.5.3	1	not significant	not significant	0.0325323	not detected
CD1675	CD630_16750	Transcriptional regulator, hxlR family		6.5.0	9	not significant	not significant	not detected	not detected
CD1676	CD630_16760	Pyrrolidone-carboxylate peptidase	pcp	2.1.4	5	not significant	not significant	-0.102483	detected
CD1677	CD630_16770	putative membrane protein		4.1.6	3	not significant	not significant	not detected	not detected
CD1678	CD630_16780	putative membrane protein		4.1.6	3	not significant	not significant	not detected	not detected
CD1678A	CD630_16781	conserved hypothetical protein		0.0.2	10	not significant	not significant	not detected	not detected
CD1679	CD630_16790	putative flavodoxin		3.5.3	1	not significant	not significant	not detected	not detected
CD1680	CD630_16800	putative FMN-binding protein		7.0.0	13	not significant	not significant	not detected	not detected
CD1681	CD630_16810	Transcriptional regulator, TetR family		6.3.8	9	not significant	not significant	not detected	not detected
CD1682	CD630_16820	putative nucleoside hydrolase, IUNH family	iunH	3.3.17	7	not significant	not significant	-0.137996	not detected
CD1683	CD630_16830	putative membrane protein		4.1.6	3	not significant	not significant	not detected	not detected
CD1684	CD630_16840	putative radical SAM superfamily protein		3.3.16	7	not significant	not significant	0.141247	not detected
CD1685	CD630_16850	putative binding protein		1.5.5	3	not significant	not significant	not detected	not detected
CD1686	CD630_16860	Transcriptional regulator, repressor-like		6.5.0	9	not significant	not significant	0.190663	not detected
CD1687	CD630_16870	putative lipoprotein		4.1.7	3	not significant	not significant	0.454298	not detected
CD1688	CD630_16880	Two-component response regulator		6.1.2	9	not significant	not significant	-0.192019	not detected
CD1689	CD630_16890	Two-component sensor histidine kinase		6.1.1	9	not significant	not significant	not detected	not detected
CD1690	CD630_16900	Thioredoxin	trxA	3.2.15	7	not significant	not significant	0.318654	not detected
CD1691	CD630_16910	putative thioredoxin-disulfide reductase	trxB	3.2.15	7	not significant	not significant	-0.0959476	detected
CD1692	CD630_16920	Transcriptional regulator, ArsR family		6.3.13	9	not significant	not significant	not detected	not detected
CD1693	CD630_16930	putative dinitrogenase iron-molybdenum cofactor		3.2.0	7	not significant	not significant	-0.193703	not detected
CD1694	CD630_16940	conserved hypothetical protein		0.0.2	10	not significant	not significant	not detected	not detected
CD1695	CD630_16950	putative symporter protein		7.0.0	13	not significant	not significant	not detected	not detected
CD1696	CD630_16960	Sodium:alanine symporter		1.5.1	3	not significant	not significant	0.244908	not detected
CD1697	CD630_16970	6,7-dimethyl-8-ribityllumazine synthase	ribH	3.2.13	7	not significant	not significant	not detected	not detected
CD1698	CD630_16980	Riboflavin biosynthesis protein ribBA [Includes: 3,4-dihydroxy-2-butanone 4-phosphate synthase; GTP cyclohydrolase-2]	ribBA	3.2.13	7	not significant	not significant	not detected	not detected
CD1699	CD630_16990	Riboflavin synthase alpha subunit	ribE	3.2.13	7	not significant	not significant	not detected	not detected
CD1700	CD630_17000	Riboflavin biosynthesis protein ribD [Includes: Diaminohydroxyphosphoribosylaminopyrimidine deaminase ; 5-amino-6-(5-phosphoribosylamino) uracil reductase]	ribD	3.2.13	7	not significant	not significant	not detected	not detected
CD1701	CD630_17010	ATP-dependent DNA helicase	recQ	2.2.3	2	not significant	not significant	-0.3021	not detected
CD1702	CD630_17020	Thiamine biosynthesis protein ThiC	thiC	3.2.14	7	not significant	not significant	not detected	not detected
CD1702A	CD630_17021	Thiamine biosynthesis protein ThiS	thiS	3.2.14	7	not significant	not significant	not detected	not detected
CD1703	CD630_17030	Thiamine biosynthesis protein ThiF	thiF	3.2.14	7	not significant	not significant	not detected	not detected
CD1704	CD630_17040	Thiazole biosynthesis protein ThiG	thiG	3.2.14	7	not significant	not significant	not detected	not detected
CD1705	CD630_17050	Thiamine biosynthesis protein ThiH	thiH	3.2.14	7	not significant	not significant	not detected	not detected
CD1706	CD630_17060	Thiamine-phosphate pyrophosphorylase ThiE2	thiE2	3.2.14	7	not significant	not significant	not detected	not detected
CD1707	CD630_17070	putative C4-dicarboxylate anaerobic carrier,DcuC family		1.5.3	3	not significant	not significant	not detected	detected
CD1708	CD630_17080	rela/spot domain protein		7.0.0	13	3.49615e-09	1.27613	not detected	not detected
CD1709	CD630_17090	Molybdopterin-guanine dinucleotide biosynthesis protein A	mobA	3.2.9	7	not significant	not significant	not detected	not detected
CD1710	CD630_17100	putative NAD(P)-binding protein		7.0.0	13	not significant	not significant	not detected	not detected
CD1711	CD630_17110	uncharacterised protein, UPF0145 family		7.0.0	13	not significant	not significant	0.0347577	not detected
CD1712	CD630_17120	Molybdenum cofactor biosynthesis protein MoaB	moaB	3.2.9	7	not significant	not significant	0.846426	not detected
CD1713	CD630_17130	Molybdenum cofactor biosynthesis protein MoaA	moaA	3.2.9	7	not significant	not significant	not detected	not detected
CD1714	CD630_17140	Molybdenum cofactor biosynthesis protein MoaC	moaC	3.2.9	7	not significant	not significant	-0.224518	not detected
CD1715	CD630_17150	putative molybdenum cofactor sulfurase		3.2.9	7	not significant	not significant	-0.258983	not detected
CD1715A	CD630_17151	conserved hypothetical protein		0.0.2	10	not significant	not significant	not detected	not detected
CD1716	CD630_17160	putative permease		1.5.5	3	5.75426e-15	1.61369	not detected	not detected
CD1717	CD630_17170	uncharacterised protein		7.0.0	13	0.000390895	1.25952	0.943056	not detected
CD1718	CD630_17180	putative hydantoinase		3.4.5	6	8.78367e-08	1.16808	1.07264	not detected
CD1719	CD630_17190	Transposase-like protein B	tlpB6	5.1.4	12	0.000194977	0.91908	not detected	not detected
CD1721	CD630_17210	conserved hypothetical protein		0.0.2	10	not significant	not significant	not detected	not detected
CD1722	CD630_17220	putative transcriptional regulator		6.5.0	9	not significant	not significant	-0.0931726	not detected
CD1723	CD630_17230	putative acyltransferase		7.0.0	13	not significant	not significant	-0.534318	not detected
CD1724	CD630_17240	conserved hypothetical protein		0.0.2	10	not significant	not significant	not detected	not detected
CD1725	CD630_17250	Transcriptional regulator, AraC family		6.3.2	9	not significant	not significant	not detected	not detected
CD1726	CD630_17260	conserved hypothetical protein		0.0.2	10	not significant	not significant	not detected	not detected
CD1727	CD630_17270	conserved hypothetical protein		0.0.2	10	not significant	not significant	not detected	not detected
CD1728	CD630_17280	uncharacterised protein		7.0.0	13	not significant	not significant	-0.883645	not detected
CD1728A	CD630_17281	conserved hypothetical protein		0.0.2	10	not significant	not significant	not detected	not detected
CD1729	CD630_17290	putative sodium:phosphate symporter		1.5.2	3	not significant	not significant	not detected	not detected
CD1729A	CD630_17291	Fragment of putative transcriptional regulator,AraC family (C-terminal region)		6.3.2	11	not significant	not significant	not detected	not detected
CD1729B	CD630_17292	conserved hypothetical protein		0.0.2	10	not significant	not significant	0.0716974	not detected
CD1730	CD630_17300	putative ATP-binding protein		7.0.0	13	not significant	not significant	-0.177322	detected
CD1731	CD630_17310	putative acetyltransferase		7.0.0	13	not significant	not significant	not detected	not detected
CD1732	CD630_17320	putative cobalamin-binding protein		7.0.0	13	not significant	not significant	not detected	not detected
CD1733	CD630_17330	Uroporphyrinogen decarboxylase (URO-D)	hemE	3.4.2	6	not significant	not significant	not detected	not detected
CD1734	CD630_17340	conserved hypothetical protein		0.0.2	10	not significant	not significant	not detected	not detected
CD1735	CD630_17350	putative hydrolase		3.4.0	6	not significant	not significant	not detected	not detected
CD1736	CD630_17360	Transcriptional regulator, HTH-type		6.5.0	9	not significant	not significant	0.00192415	not detected
CD1737	CD630_17370	putative divalent ion symporter		1.5.3	3	not significant	not significant	not detected	not detected
CD1738	CD630_17380	Two-component sensor histidine kinase		6.1.1	9	not significant	not significant	not detected	not detected
CD1739	CD630_17390	Two-component response regulator		6.1.2	9	not significant	not significant	not detected	not detected
CD1740	CD630_17400	Glycine/sarcosine/betaine reductase complex,protein B, alpha and beta subunits		3.4.5	6	not significant	not significant	not detected	not detected
CD1741	CD630_17410	Fragment of selenoprotein B,glycine/betaine/sarcosine/D-proline reductase family (sarcosine reductase)		3.4.5	11	not significant	not significant	not detected	not detected
CD1743	CD630_17430	Two-component response regulator		6.1.2	9	not significant	not significant	not detected	not detected
CD1744	CD630_17440	Two-component sensor histidine kinase		6.1.1	9	not significant	not significant	not detected	not detected
CD1745	CD630_17450	conserved hypothetical protein		0.0.2	10	not significant	not significant	not detected	not detected
CD1745A	CD630_17451	Ferrous iron transport protein	feoA3	1.6.3	0	not significant	not significant	-0.218763	not detected
CD1745B	CD630_17452	conserved hypothetical protein		0.0.2	10	not significant	not significant	not detected	not detected
CD1746	CD630_17460	Sodium/glutamate symporter	gltC	1.5.1	3	not significant	not significant	not detected	not detected
CD1747	CD630_17470	Adenosine deaminase (Adenosine aminohydrolase)	add	3.3.11	7	not significant	not significant	-0.188103	not detected
CD1748	CD630_17480	conserved hypothetical protein		0.0.2	10	not significant	not significant	not detected	not detected
CD1749	CD630_17490	putative 2-hydroxyacyl-CoA dehydratase		3.5.4	1	not significant	not significant	-0.127195	not detected
CD1750	CD630_17500	putative CoA enzyme activase		3.5.4	1	not significant	not significant	-0.0901408	not detected
CD1751	CD630_17510	putative cell wall binding protein cwp13	cwp13	4.1.8	3	not significant	not significant	-0.220997	not detected
CD1751A	CD630_17511	conserved hypothetical protein		0.0.2	10	not significant	not significant	not detected	not detected
CD1752	CD630_17520	Transcriptional regulator, TetR family		6.3.8	9	not significant	not significant	not detected	not detected
CD1753	CD630_17530	ABC-type transport system, multidrug-family ATP-binding protein		1.5.5	3	not significant	not significant	not detected	not detected
CD1754	CD630_17540	ABC-type transport system, multidrug-family permease		1.5.5	3	not significant	not significant	not detected	not detected
CD1755	CD630_17550	ABC-type transport system, multidrug-family permease		1.5.5	3	not significant	not significant	not detected	not detected
CD1755A	CD630_17551	Transcriptional regulator, HTH-type		6.5.0	9	not significant	not significant	not detected	not detected
CD1756	CD630_17560	Peptide deformylase 1 (PDF 1) (Polypeptide deformylase 1)	def1	2.2.10	2	not significant	not significant	not detected	not detected
CD1757	CD630_17570	conserved hypothetical protein		0.0.2	10	not significant	not significant	not detected	not detected
CD1758	CD630_17580	putative radical SAM superfamily protein		3.3.16	7	not significant	not significant	not detected	not detected
CD1759	CD630_17590	methyltransferase domain protein		7.0.0	13	not significant	not significant	not detected	not detected
CD1759A	CD630_17591	Fragment of conserved hypothetical protein,UPF0027 family (C-terminal region)		0.0.2	11	not significant	not significant	not detected	not detected
CD1760	CD630_17600	putative iron-sulfur protein		3.5.3	1	not significant	not significant	not detected	not detected
CD1761	CD630_17610	putative phenazine biosynthesis PhzC/PhzF protein		7.0.0	13	not significant	not significant	not detected	not detected
CD1762	CD630_17620	conserved hypothetical protein		0.0.2	10	not significant	not significant	not detected	not detected
CD1763	CD630_17630	putative membrane protein		4.1.6	3	not significant	not significant	not detected	not detected
CD1764	CD630_17640	putative phenylalanyl-tRNA synthetase beta chain		2.2.1	2	not significant	not significant	0.458551	not detected
CD1765	CD630_17650	putative hydrolase, NUDIX family		3.4.0	6	not significant	not significant	not detected	not detected
CD1766	CD630_17660	putative lipoprotein		4.1.7	3	not significant	not significant	not detected	not detected
CD1767	CD630_17670	Glyceraldehyde-3-phosphate dehydrogenase (GAPDH)	gapB	3.5.5	1	not significant	not significant	0.796911	not detected
CD1767A	CD630_17671	conserved hypothetical protein		0.0.2	10	not significant	not significant	not detected	not detected
CD1768	CD630_17680	putative membrane protein		4.1.6	3	8.04131e-22	1.68945	0.783772	not detected
CD1769	CD630_17690	putative CoA enzyme activase		7.0.0	13	not significant	not significant	-0.303194	not detected
CD1770	CD630_17700	Methylated-DNA-[protein]-cysteine S-methyltransferase 2	ogt2	2.2.3	2	not significant	not significant	not detected	not detected
CD1771	CD630_17710	putative monooxygenase		7.0.0	13	not significant	not significant	-0.712467	not detected
CD1772	CD630_17720	conserved hypothetical protein		0.0.2	10	not significant	not significant	not detected	not detected
CD1773	CD630_17730	conserved hypothetical protein		0.0.2	10	not significant	not significant	not detected	not detected
CD1774	CD630_17740	ABC-type transport system, aminoacid-family extracellular solute-binding protein		1.5.1	3	not significant	not significant	-0.209421	not detected
CD1775	CD630_17750	ABC-type transport system, aminoacid-family permease		1.5.1	3	not significant	not significant	not detected	not detected
CD1776	CD630_17760	ABC-type transport system, aminoacid-family ATP-binding protein		1.5.1	3	not significant	not significant	not detected	not detected
CD1777	CD630_17770	putative arsenate reductase		1.4.2	0	not significant	not significant	-0.293159	not detected
CD1778	CD630_17780	conserved hypothetical protein		0.0.2	10	not significant	not significant	not detected	not detected
CD1779	CD630_17790	conserved hypothetical protein		0.0.2	10	not significant	not significant	-0.358208	not detected
CD1780	CD630_17800	putative RNA methylase		2.2.11	2	not significant	not significant	0.0498507	not detected
CD1781	CD630_17810	putative lipoprotein		4.1.7	3	not significant	not significant	0.0439512	not detected
CD1782	CD630_17820	Two-component response regulator		6.1.2	9	not significant	not significant	-0.0100962	not detected
CD1783	CD630_17830	Two-component sensor histidine kinase		6.1.1	9	not significant	not significant	-0.196346	not detected
CD1784	CD630_17840	Pseudouridylate synthase (tRNA pseudouridine synthase A)	truA2	2.2.1	2	not significant	not significant	-0.137674	not detected
CD1785	CD630_17850	Argininosuccinate synthase (Citrulline--aspartate ligase)	argG	3.1.2	7	not significant	not significant	-0.105355	not detected
CD1786	CD630_17860	conserved hypothetical protein		0.0.2	10	not significant	not significant	not detected	not detected
CD1787	CD630_17870	Transcriptional regulator, MerR family		6.3.12	9	not significant	not significant	not detected	not detected
CD1788	CD630_17880	putative membrane protein		4.1.6	3	not significant	not significant	not detected	not detected
CD1789	CD630_17890	putative membrane protein		4.1.6	3	not significant	not significant	not detected	detected
CD1790	CD630_17900	putative exonuclease		2.1.2	5	not significant	not significant	not detected	not detected
CD1791	CD630_17910	conserved hypothetical protein		0.0.2	10	not significant	not significant	not detected	not detected
CD1792	CD630_17920	putative L-threonine 3-dehydrogenase		3.1.0	7	not significant	not significant	-0.188713	not detected
CD1793	CD630_17930	putative oxidoreductase		7.0.0	13	not significant	not significant	not detected	not detected
CD1794	CD630_17940	conserved hypothetical protein		0.0.2	10	not significant	not significant	not detected	not detected
CD1795	CD630_17950	conserved hypothetical protein		0.0.2	10	not significant	not significant	not detected	not detected
CD1796	CD630_17960	putative nitrite and sulfite reductase subunit		3.3.21	7	2.77459e-06	1.29445	0.972456	not detected
CD1797	CD630_17970	Coenzyme A disulfide reductase (CoA-disulfide reductase) (CoADR)		3.4.5	6	1.92708e-08	1.48333	0.995334	not detected
CD1798	CD630_17980	Transcriptional regulator, LysR family		6.3.6	9	not significant	not significant	not detected	not detected
CD1799	CD630_17990	Tellurium resistance protein terD3	terD3	1.4.2	0	not significant	not significant	0.0448617	not detected
CD1800	CD630_18000	Tellurium resistance protein terD4	terD4	1.4.2	0	not significant	not significant	0.0269881	detected
CD1801	CD630_18010	putative membrane protein		4.1.6	3	not significant	not significant	not detected	not detected
CD1802	CD630_18020	putative hydrolase, metallo-beta-lactamase superfamily		1.4.3	0	not significant	not significant	not detected	not detected
CD1803	CD630_18030	putative cell wall-binding protein cwp23	cwp23	4.1.8	3	not significant	not significant	0.14279	not detected
CD1804	CD630_18040	Transcriptional regulator, LacI family	scrR	6.3.5	9	not significant	not significant	0.0508125	not detected
CD1805	CD630_18050	Sucrose-6-phosphate hydrolase (Sucrase) (Invertase)	scrB	3.4.3	6	not significant	not significant	not detected	not detected
CD1806	CD630_18060	Fructokinase	scrK	3.4.5	6	not significant	not significant	not detected	not detected
CD1807	CD630_18070	putative NADPH-dependent FMN reductase		3.5.3	1	not significant	not significant	not detected	not detected
CD1808	CD630_18080	Pyridoxal-dependent decarboxylase, group IV decarboxylase family		3.4.2	6	not significant	not significant	not detected	not detected
CD1809	CD630_18090	Fragment of putative permease, MFS family		1.4.3	11	not significant	not significant	not detected	not detected
CD1810	CD630_18100	Transcriptional regulator, beta-lactams repressor		6.5.0	9	not significant	not significant	0.655911	not detected
CD1811	CD630_18110	Fragment of putative two-component sensor histidine kinase (N-terminal region)		6.1.1	11	not significant	not significant	not detected	not detected
CD1812	CD630_18120	Fragment of putative two-component response regulator (N-terminal region)		6.1.2	11	not significant	not significant	not detected	not detected
CD1813	CD630_18130	conserved hypothetical protein		0.0.2	10	not significant	not significant	not detected	not detected
CD1814	CD630_18140	putative phosphoglycerate mutase		3.5.5	1	not significant	not significant	0.201652	not detected
CD1815	CD630_18150	conserved hypothetical protein		0.0.2	10	not significant	not significant	not detected	not detected
CD1816	CD630_18160	Cytidylate kinase (CK) (Cytidine monophosphate kinase) (CMP kinase)	cmk	3.3.11	7	not significant	not significant	0.103009	not detected
CD1817	CD630_18170	putative acyltransferase		7.0.0	13	not significant	not significant	0.178649	not detected
CD1818	CD630_18180	4-hydroxy-3-methylbut-2-enyl diphosphate reductase	ispH	3.2.8	7	not significant	not significant	-0.0943431	not detected
CD1819	CD630_18190	putative membrane protein		4.1.6	3	not significant	not significant	not detected	not detected
CD1820	CD630_18200	adenine deaminase	ade	3.4.5	6	not significant	not significant	-0.481969	not detected
CD1821	CD630_18210	Transposase-like protein B	tlpB7	5.1.4	12	not significant	not significant	not detected	not detected
CD1822	CD630_18220	putative thiol peroxidase	bcp	1.4.2	0	not significant	not significant	-0.67629	not detected
CD1823	CD630_18230	conserved hypothetical protein, UPF0246 family		0.0.2	10	not significant	not significant	not detected	not detected
CD1824	CD630_18240	P-type calcium transport ATPase		1.5.2	3	not significant	not significant	not detected	not detected
CD1825	CD630_18250	O-acetylhomoserine sulfhydrylase	metY	3.1.6	7	0.00640533	-0.74287	-0.360432	not detected
CD1826	CD630_18260	Homoserine O-succinyltransferase	metA	3.1.14	7	0.00640533	-0.799435	not detected	not detected
CD1827	CD630_18270	Transcriptional regulator, MarR family		6.3.7	9	not significant	not significant	not detected	not detected
CD1828	CD630_18280	Cell division protease FtsH1	ftsH1	1.7.1	0	not significant	not significant	0.146455	not detected
CD1829	CD630_18290	Two-component sensor histidine kinase KdpD	kdpD	6.1.1	9	not significant	not significant	not detected	not detected
CD1830	CD630_18300	Two-component response regulator KdpE	kdpE	6.1.2	9	not significant	not significant	not detected	not detected
CD1831	CD630_18310	putative cation (Mg2+ and Co2+) transport-related, membrane protein		1.5.2	3	not significant	not significant	not detected	not detected
CD1831A	CD630_18311	conserved hypothetical protein		0.0.2	10	not significant	not significant	not detected	not detected
CD1832	CD630_18320	3-deoxy-D-arabino-heptulosonate 7-phosphate synthase	aroF1	3.1.5	7	not significant	not significant	-0.463503	not detected
CD1833	CD630_18330	3-dehydroquinate synthase	aroB	3.1.5	7	not significant	not significant	-0.16638	not detected
CD1834	CD630_18340	3-phosphoshikimate 1-carboxyvinyltransferase	aroA	3.1.5	7	0.00974911	-0.704714	-0.288389	not detected
CD1835	CD630_18350	Chorismate synthase (5-enolpyruvylshikimate-3-phosphate phospholyase)	aroC	3.1.5	7	not significant	not significant	-0.148016	not detected
CD1836	CD630_18360	Bifunctional P-protein, chorismate mutase/prephenate dehydratase	pheA	3.1.15	7	not significant	not significant	0.182518	not detected
CD1837	CD630_18370	Shikimate dehydrogenase 1	aroE1	3.1.5	7	not significant	not significant	0.109696	not detected
CD1838	CD630_18380	Shikimate kinase (SK)	aroK	3.1.5	7	not significant	not significant	0.602474	not detected
CD1839	CD630_18390	Prephenate dehydrogenase	tyrC	3.1.20	7	not significant	not significant	-0.131431	not detected
CD1840	CD630_18400	Two-component response regulator		6.1.2	9	not significant	not significant	not detected	not detected
CD1841	CD630_18410	Two-component sensor histidine kinase		6.1.1	9	not significant	not significant	not detected	not detected
CD1842	CD630_18420	conserved hypothetical protein, DUF218 family		0.0.2	10	not significant	not significant	not detected	not detected
CD1843	CD630_18430	conserved hypothetical protein		0.0.2	10	not significant	not significant	not detected	not detected
CD1844	CD630_18440	Fragment of conserved hypothetical protein		7.0.0	13	not significant	not significant	not detected	detected
CD1844A	CD630_18441	putative rRNA methyltransferase (C-terminal region)		2.2.11	2	not significant	not significant	not detected	not detected
CD1845	CD630_18450	putative membrane protein Tn1549-like,CTn5-Orf1		4.1.6	11	not significant	not significant	not detected	not detected
CD1846	CD630_18460	putative conjugative transposon protein Tn1549-like, CTn5-Orf2		5.1.4	12	not significant	not significant	not detected	not detected
CD1847	CD630_18470	putative conjugative transposon protein Tn1549-like, CTn5-Orf3		5.1.4	12	not significant	not significant	not detected	not detected
CD1848	CD630_18480	putative conjugative transposon protein Tn1549-like, CTn5-Orf4		5.1.4	12	not significant	not significant	not detected	not detected
CD1849	CD630_18490	putative conjugative transfer protein Tn1549-like, CTn5-Orf5		5.1.4	12	not significant	not significant	not detected	not detected
CD1850	CD630_18500	Transcriptional regulator, AraC family; Tn1549-like, CTn5-Orf6		6.3.2	12	not significant	not significant	not detected	not detected
CD1851	CD630_18510	putative single-strand DNA-binding protein Tn1549-like, CTn5-Orf7		5.1.4	12	not significant	not significant	not detected	not detected
CD1852	CD630_18520	putative conjugative transposon protein Tn1549-like, CTn5-Orf8		5.1.4	12	not significant	not significant	not detected	not detected
CD1853	CD630_18530	putative membrane protein Tn1549-like,CTn5-Orf9		5.1.4	12	not significant	not significant	not detected	not detected
CD1854	CD630_18540	putative conjugative transposon protein Tn1549-like, CTn5-Orf10		5.1.4	12	not significant	not significant	not detected	not detected
CD1855	CD630_18550	putative conjugative transposon protein Tn1549-like, CTn5-Orf11		5.1.4	12	not significant	not significant	not detected	not detected
CD1856	CD630_18560	putative hydrolase Tn1549-like, CTn5-Orf12		5.1.4	12	not significant	not significant	not detected	not detected
CD1857	CD630_18570	putative cell wall hydrolase Tn1549-like,CTn5-Orf13		5.1.4	12	not significant	not significant	not detected	not detected
CD1857A	CD630_18571	putative conjugative transposon protein Tn1549-like, CTn5-Orf14		5.1.4	12	not significant	not significant	not detected	not detected
CD1858	CD630_18580	putative cell surface protein Tn1549-like,CTn5-Orf15		5.1.4	12	not significant	not significant	not detected	not detected
CD1859	CD630_18590	DNA topoisomerase protein, type IA,Tn1549-like,CTn5-Orf16		5.1.4	12	not significant	not significant	not detected	not detected
CD1859A	CD630_18591	Transcriptional regulator, AbrB family; Tn1549-like, CTn5-Orf17		5.1.4	12	not significant	not significant	not detected	not detected
CD1860	CD630_18600	putative conjugative transposon protein DUF1016 family, Tn1549-like, CTn5-Orf18		5.1.4	12	not significant	not significant	not detected	not detected
CD1861	CD630_18610	putative conjugative transposon protein Tn1549-like, CTn5-Orf19		5.1.4	12	not significant	not significant	not significant	not detected
CD1862	CD630_18620	putative DNA/RNA helicase Tn1549-like,CTn5-Orf21		5.1.4	12	not significant	not significant	not detected	not detected
CD1863	CD630_18630	putative single-strand DNA-binding protein Tn1549-like, CTn5-Orf22		5.1.4	12	not significant	not significant	not detected	not detected
CD1864	CD630_18640	Transcriptional regulator, HTH-type Tn1549-like,CTn5-Orf23		5.1.4	12	not significant	not significant	-0.42245	not detected
CD1865	CD630_18650	putative DNA recombination protein Tn1549-like,CTn5-Orf24		5.1.4	12	not significant	not significant	0.0265199	not detected
CD1866	CD630_18660	putative conjugative transposon protein tn1549-like, CTn5-Orf25		5.1.4	12	not significant	not significant	not detected	not detected
CD1867	CD630_18670	putative conjugative transposon protein Tn1549-like, CTn5-Orf26		5.1.4	12	not significant	not significant	0.331132	not detected
CD1868	CD630_18680	putative conjugative transposon protein Tn1549-like, CTn5-Orf27		5.1.4	12	not significant	not significant	0.511495	not detected
CD1869	CD630_18690	putative endonuclease relaxase Tn1549-like,CTn5-Orf28		5.1.4	12	not significant	not significant	not detected	not detected
CD1870	CD630_18700	putative conjugative transposon protein Tn1549-like, CTn5-Orf29		5.1.4	12	not significant	not significant	not detected	not detected
CD1871	CD630_18710	putative oxidoreductase Tn1549-like,CTn5-Orf30		5.1.4	12	not significant	not significant	not detected	not detected
CD1871A	CD630_18711	putative conjugative transposon protein Tn1549-like, CTn5-Orf31		5.1.4	12	not significant	not significant	not detected	not detected
CD1872	CD630_18720	putative iron-sulfur binding protein Tn1549-like,CTn5-Orf32		1.5.5	3	not significant	not significant	not detected	not detected
CD1873	CD630_18730	ABC-type transport system, permease Tn1549-like,CTn5-Orf33	vexP1	1.5.5	3	not significant	not significant	not detected	not detected
CD1874	CD630_18740	ABC-type transport system, ATP-binding protein Tn1549-like, CTn5-Orf34	vexP2	1.5.5	3	not significant	not significant	not detected	not detected
CD1875	CD630_18750	ABC-type transport system, permease Tn1549-like,CTn5-Orf35	vexP3	1.5.5	3	not significant	not significant	not detected	not detected
CD1876	CD630_18760	Two-component response regulator; Tn1549-like,CTn5-Orf36	vncR	6.1.2	9	not significant	not significant	not detected	not detected
CD1877	CD630_18770	Two-component sensor histidine kinase; Tn154c-like, CTn5-Orf37	vncS	6.1.1	9	not significant	not significant	not detected	not detected
CD1878	CD630_18780	putative sigma factor Tn1549-like, CTn5-Orf38		6.2.1	12	not significant	not significant	not detected	not detected
CD1878A	CD630_18781	Fragment of conserved hypothetical protein (N-terminal region)		5.1.4	11	not significant	not significant	not detected	not detected
CD1878B	CD630_18782	putative conjugative transposon protein Tn1549-like, CTn5-Orf39		5.1.4	12	not significant	not significant	not detected	not detected
CD1880	CD630_18800	uncharacterised protein		7.0.0	13	not significant	not significant	-0.188273	detected
CD1882	CD630_18820	Site-specific recombinase		5.1.4	12	not significant	not significant	not detected	not detected
CD1883	CD630_18830	Transcriptional regulator, AraC family		6.3.2	9	5.72848e-06	-1.26988	not detected	not detected
CD1884	CD630_18840	conserved hypothetical protein		0.0.2	10	not significant	not significant	not detected	not detected
CD1885	CD630_18850	putative acetylesterase		7.0.0	13	not significant	not significant	-0.0954196	not detected
CD1886	CD630_18860	Transcriptional regulator, PadR family		6.3.14	9	not significant	not significant	not detected	not detected
CD1887	CD630_18870	Extracytoplasmic function (ECF) sigma factor csfU	csfU	6.2.1	9	not significant	not significant	not detected	not detected
CD1888	CD630_18880	Extracytoplasmic function (ECF) anti-sigma factor rsiU	rsiU	6.2.2	9	not significant	not significant	not detected	not detected
CD1889	CD630_18890	ABC-type transport system, multidrug-family ATP-binding protein		1.5.5	3	not significant	not significant	not detected	not detected
CD1890	CD630_18900	ABC-type transport system, multidrug-family permease		1.5.5	3	not significant	not significant	not detected	not detected
[truncated: 1,898 more rows]

## Sheet: Notes on table
Column	Annotation	Description
Transcriptome p-adj value	p-adj value	adjusted p-values using Benjamini-Hochberg procedure which controls FDR.
		Significance cut-off at p-adj value of ≤ 0.01
Transcriptome log2fold change in 630∆erm∆spo0A		Significant gene (p-adj value of ≤ 0.01) upregulated in 630∆erm∆spo0A
		Significant gene (p-adj value of ≤ 0.01) downregulated in 630∆erm∆spo0A
Proteome log2fold change in 630∆erm∆spo0A		Upregulated protein in 630∆erm∆spo0A within selection creteria and using a significance cut-off log2fold change of ≥ 0.7
		Downregulated protein in 630∆erm∆spo0A within selection criteria and using a significance cut-off log2fold change of ≥ 0.7
	not detected	No proteins identified in 630∆erm or 630∆erm∆spo0A
	Nan	Proteins identified but no quantification values in both 630∆erm and 630∆erm∆spo0A
	not significant	Protein identified in 630∆erm and 630∆erm∆spo0A but not within selection criteria (see material & methods)
Mature spore proteome	detected	detected through mass-spectrometric analysis of spore polypeptides- PMID : 19542279
	not detected	not detected through mass-spectrometric analysis of spore polypeptides: - PMID: 19542279

## Sheet: Riley class description
0.0.0	Unknown function, no known homologs
0.0.1	Unknown function , conserved in Staphylococcus
0.0.2	Unknown function, conserved in other organisms
1.0.0	Cell processes
		1.1.1	Chemotaxis and mobility
		1.2.1	Chromosome replication
		1.3.1	Chaperones
	1.4.0	Protection responses
		1.4.1	Cell killing
		1.4.2	Detoxification
		1.4.3	Drug/analog sensitivity
		1.4.4	Radiation sensitivity
	1.5.0	Transport/binding proteins
		1.5.1	Amino acids and amines
		1.5.2	Cations
		1.5.3	Carbohydrates, organic acids and alcohols
		1.5.4	Anions
		1.5.5	Other Transport/binding proteins
	1.6.0	Adaptation
		1.6.1	Adaptations, atypical conditions
		1.6.2	Osmotic adaptation
		1.6.3	Fe storage
		1.7.1	Cell division
		1.8.1	Sporulation, differentiation and germination
2.0.0	Macromolecule metabolism
	2.1.0	Macromolecule degradation
		2.1.1	Degradation of DNA
		2.1.2	Degradation of RNA
		2.1.3	Degradation of polysaccharides
		2.1.4	Degradation of proteins, peptides, glyco
	2.2.0	Macromolecule synthesis, modification
		2.2.1	Amino acyl tRNA synthesis; tRNA modification
		2.2.2	Basic proteins- synthesis, modification
		2.2.3	DNA -replication, repair, restriction/ modification
		2.2.4	Glycoprotein
		2.2.5	Lipopolysaccharide
		2.2.6	Lipoprotein
		2.2.7	Phospholipids
		2.2.8	Polysaccharides - (cytoplasmic)
		2.2.9	Protein modification
		2.2.10	Proteins - translation and modification
		2.2.11	RNA synthesis, modification, DNA transcript'n
		2.2.12	tRNA
3.0.0	Metabolism of small molecules
	3.1.0	Amino acid biosynthesis
		3.1.1	Alanine
		3.1.2	Arginine
		3.1.3	Asparagine
		3.1.4	Aspartate
		3.1.5	Chorismate
		3.1.6	Cysteine
		3.1.7	Glutamate
		3.1.8	Glutamine
		3.1.9	Glycine
		3.1.10	Histidine
		3.1.11	Isoleucine
		3.1.12	Leucine
		3.1.13	Lysine
		3.1.14	Methionine
		3.1.15	Phenylalanine
		3.1.16	Proline
		3.1.17	Serine
		3.1.18	Threonine
		3.1.19	Tryptophan
		3.1.20	Tyrosine
		3.1.21	Valine
	3.2.0	Biosynthesis of cofactors, carriers
		3.2.1	Acyl carrier protein (ACP)
		3.2.2	Biotin
		3.2.3	Cobalamin
		3.2.4	Enterochelin
		3.2.5	Folic acid
		3.2.6	Heme, porphyrin
		3.2.7	Lipoate
		3.2.8	Menaquinone, ubiquinone
		3.2.9	Molybdopterin
		3.2.10	Pantothenate
		3.2.11	Pyridine nucleotide
		3.2.12	Pyridoxine
		3.2.13	Riboflavin
		3.2.14	Thiamin
		3.2.15	Thioredoxin, glutaredoxin, glutathione
		3.2.16	biotin carboxyl carrier protein (BCCP)
		3.2.17	Ferredoxin
		3.2.18	Isoprenoid
	3.3.0	Central intermediary metabolism
		3.3.1	2'-Deoxyribonucleotide metabolism
		3.3.2	Amino sugars
		3.3.3	Entner-Douderoff
		3.3.4	Gluconeogenesis
		3.3.5	Glyoxylate bypass
		3.3.6	Incorporation metal ions
		3.3.7	Misc. glucose metabolism
		3.3.8	Misc. glycerol metabolism
		3.3.9	Non-oxidative branch, pentose pwy
		3.3.10	Nucleotide hydrolysis
		3.3.11	Nucleotide interconversions
		3.3.12	Oligosaccharides
		3.3.13	Phosphorus compounds
		3.3.14	Polyamine biosynthesis
		3.3.15	Pool, multipurpose conversions of intermed. met'm
		3.3.16	S-adenosyl methionine
		3.3.17	Salvage of nucleosides and nucleotides
		3.3.18	Sugar-nucleotide biosynthesis, conversions
		3.3.19	Sulfur metabolism
		3.3.20	amino acids
		3.3.21	other
		3.3.22	Nitrogen metabolism (urease)
	3.4.0	Degradation of small molecules
		3.4.1	Amines
		3.4.2	Amino acids
		3.4.3	Carbon compounds
		3.4.4	Fatty acids
		3.4.5	Other Degradation of small molecules
	3.5.0	Energy metabolism, carbon
		3.5.1	Aerobic respiration
		3.5.2	Anaerobic respiration
		3.5.3	Electron transport
		3.5.4	Fermentation
		3.5.5	Glycolysis
		3.5.6	Oxidative branch, pentose pwy
		3.5.7	Pyruvate dehydrogenase
		3.5.8	TCA cycle
		3.5.9	ATP-proton motive force
	3.6.0	Fatty acid biosynthesis
		3.6.1	Fatty acid and phosphatidic acid biosynthesis
	3.7.0	Nucleotide biosynthesis
		3.7.1	Purine ribonucleotide biosynthesis
		3.7.2	Pyrimidine ribonucleotide biosynthesis
4.0.0	Cell envelope
		4.1.4	Surface polysaccharides & antigens
		4.1.5	Surface structures
		4.1.6	Gram +ve membrane
		4.1.7	Gram +ve exported/lipoprotein
		4.1.8	Gram +ve surface anchored
		4.1.9	Gram +ve peptidoglycan, teichoic acid
	4.2.0	Ribosome constituents
		4.2.1	Ribosomal and stable RNAs
		4.2.2	Ribosomal proteins - synthesis, modification
		4.2.3	Ribosomes - maturation and modification
5.0.0	Extrachromosomal
		5.1.0	Laterally acquired elements
		5.1.1	Colicin-related functions
		5.1.2	Phage-related functions and prophages
		5.1.3	Plasmid-related functions
		5.1.4	Transposon-related functions
		5.1.5	Pathogenicity Islands/determinants
6.0.0	Regulatory functions
	6.1.1	Two-component regulators
		6.1.2	Response regulator
		6.1.2	Sensor kinase
		6.1.3	two-component fusion
	6.2.0	RNA polymerase core enzyme binding
		6.2.1	sigma factor
		6.2.2	anti sigma factor
		6.2.3	anti sigma factor antagonist
		6.3.1	AsnC-family
		6.3.2	AraC-family
		6.3.3	GntR-family
		6.3.4	IclR-family
		6.3.5	LacI-family
		6.3.6	LysR-family
		6.3.7	MarR-family
		6.3.8	TetR-family
		6.3.9	ROK-family
		6.3.10	DeoR-family
		6.3.11	LuxR (GerR)-family
		6.3.12	MerR-family
		6.3.13	ArsR-family
		6.3.14	PadR-family
	6.4.0	Protein kinases
		6.4.1	Serine/threonine
		6.4.2	Tyrosine
	6.5.0	Others
7.0.0	Not classified (included putative assignments)
			(Note: some misc evidence e.g pfam/prosite features but no characterised homologs available - not enough evidence to assign a known functional class).

## Sheet: colour description
Artemis colour code	colour	Function
0	white	Pathogenicity/Adaption/Chaperones
1	dark grey	Energy metabolism (glycolysis, electron transport etc.)
2	red	Information transfer (transcription/translation & DNA/RNA modification)
3	dark green	Surface (IM, OM, secreted, surface structures
4	dark blue	Stable RNA
5	sky blue	Degradation of large molecules
6	dark pink	Degradation of small molecules
7	yellow	Central/intermediary/miscellaneous metabolism
8	light green	Unknown
9	light blue	Regulators
10	orange	Conserved hypothetical
11	brown	Pseudogenes and partial genes (remnants)
12	light pink	Phage/IS elements
13	light grey	Some miscellaneous information e.g. Prosite, but no function
